# Supplementary material for: 1,1′-Bicyclo­hexyl-1,1′-diyl 1,1′-biphenyl-2,2′-dicarboxyl­ate
Source: Acta Crystallogr Sect E Struct Rep Online. 2012 May 5;68(Pt 6):o1627. doi: 10.1107/S1600536812018478 (PMC3379232; doi:10.1107/S1600536812018478)
Supplement: Supplementary file 1 [file e-68-o1627-sup1.cif]

##############################################################################
#                                                                            #
# This CIF contains the data in a paper accepted for publication in          #
# Acta Crystallographica Section E. It conforms to the requirements of       #
# Notes for Authors for Acta Crystallographica Section E, and has been       #
# peer reviewed under the auspices of the IUCr Commission on Journals.       #
#                                                                            #
# Full details of the Crystallographic Information File format               #
# are given in the paper "The Crystallographic Information File (CIF):       #
# a New Standard Archive File for Crystallography" by S. R. Hall, F. H.      #
# Allen and I. D. Brown [Acta Cryst. (1991), A47, 655-685].                  #
#                                                                            #
# The current version of the core CIF dictionary is obtainable from          #
# ftp://ftp.iucr.org/pub/cif_core.dic.                                       #
#                                                                            #
# Software is freely available for graphical display of the structure(s)     #
# in this CIF. For information consult the CIF software page                 #
# http://www.iucr.org/resources/cif/software.                                #
#                                                                            #
# This file may be used for bona fide research purposes within the           #
# scientific community so long as proper attribution is given to the journal # 
# article from which it was obtained.                                        #
#                                                                            #
##############################################################################
data_global
_audit_creation_method     'form.cif (version 2.0)'
_journal_data_validation_number     ?
_journal_date_recd_electronic     2012-04-20
_journal_date_accepted     2012-04-25
_journal_name_full     'Acta Crystallographica, Section E'
_journal_year     2012
_journal_volume     68
_journal_issue      6
_journal_page_first     o1627
_journal_page_last     o1627
_journal_paper_category     QO
_journal_paper_doi     10.1107/S1600536812018478
_journal_coeditor_code     IS5122
_publ_contact_author_name     'Prof. Fun, Hoong-Kun'
_publ_contact_author_address
;
      X-ray Crystallography Unit
      School of Physics
      Universiti Sains Malaysia
      11800 USM, Penang
      MALAYSIA
;
_publ_contact_author_email     'hkfun@usm.my'
_publ_contact_author_fax     '604 6579150'
_publ_contact_author_phone     '604 6533652'
_publ_section_title
;
1,1'-Bicyclohexyl-1,1'-diyl 1,1'-biphenyl-2,2'-dicarboxylate
;
loop_
    _publ_author_name
    _publ_author_footnote
    _publ_author_address
    'Hoong-Kun Fun'
;
      Thomson Reuters ResearcherID: A-3561-2009.
;
;     X-ray Crystallography Unit
      School of Physics
      Universiti Sains Malaysia
      11800 USM, Penang
      Malaysia
;
    'Ching Kheng Quah'
;
      Thomson Reuters ResearcherID: A-5525-2009.
;
;
      X-ray Crystallography Unit
      School of Physics
      Universiti Sains Malaysia
      11800 USM, Penang
      Malaysia
;
    'Dongdong Wu' ?
;
     School of Chemistry and Chemical Engineering
     Nanjing University
     Nanjing 210093
     People's Republic of China
;
    'Yan Zhang' ?
;
     School of Chemistry and Chemical Engineering
     Nanjing University
     Nanjing 210093
     People's Republic of China
;
data_I
_audit_creation_method     SHELXL-97
_chemical_name_systematic
;
1,1'-Bicyclohexyl-1,1'-diyl 1,1'-biphenyl-2,2'-dicarboxylate
;
_chemical_name_common
;
7,8-Dispirocyclohexyl-7,8-dihydrodibenzo[<i>f</i>,<i>h</i>][1,4]dioxecine-5,
10-dione
;
_chemical_formula_moiety     'C26 H28 O4'
_chemical_formula_sum     'C26 H28 O4'
_chemical_formula_iupac     'C26 H28 O4'
_chemical_formula_weight     404.48
_chemical_melting_point     ?
_symmetry_cell_setting     monoclinic
_symmetry_space_group_name_H-M     'C 2/c'
_symmetry_space_group_name_Hall     '-C 2yc'
loop_
    _symmetry_equiv_pos_as_xyz
    'x, y, z'
    '-x, y, -z+1/2'
    'x+1/2, y+1/2, z'
    '-x+1/2, y+1/2, -z+1/2'
    '-x, -y, -z'
    'x, -y, z-1/2'
    '-x+1/2, -y+1/2, -z'
    'x+1/2, -y+1/2, z-1/2'
_cell_length_a     16.8289(7)
_cell_length_b     10.5919(5)
_cell_length_c     11.4752(5)
_cell_angle_alpha     90.00
_cell_angle_beta     99.9670(10)
_cell_angle_gamma     90.00
_cell_volume     2014.58(15)
_cell_formula_units_Z     4
_cell_measurement_reflns_used     9620
_cell_measurement_theta_min     4.16
_cell_measurement_theta_max     35.02
_cell_measurement_temperature     100
_exptl_crystal_description     'block'
_exptl_crystal_colour     'colourless'
_exptl_crystal_size_max     0.377
_exptl_crystal_size_mid     0.368
_exptl_crystal_size_min     0.367
_exptl_crystal_density_diffrn     1.334
_exptl_crystal_density_meas     ?
_exptl_crystal_density_method     'not measured'
_exptl_crystal_F_000     864
_exptl_absorpt_coefficient_mu     0.089
_exptl_absorpt_correction_type     multi-scan
_exptl_absorpt_process_details     '(<i>SADABS</i>; Bruker, 2009)'
_exptl_absorpt_correction_T_min     0.9673
_exptl_absorpt_correction_T_max     0.9682
_exptl_special_details
;
The crystal was placed in the cold stream of an Oxford Cryosystems
Cobra open-flow nitrogen cryostat (Cosier & Glazer, 1986) operating
at 100.0 (1) K.
;
_diffrn_ambient_temperature     100
_diffrn_radiation_type     MoK\a
_diffrn_radiation_wavelength     0.71073
_diffrn_radiation_source     'fine-focus sealed tube'
_diffrn_radiation_monochromator     graphite
_diffrn_measurement_device_type
;
Bruker SMART APEXII DUO CCD area-detector
;
_diffrn_measurement_method     '\f and \w scans'
_diffrn_detector_area_resol_mean     ?
_diffrn_reflns_number     16772
_diffrn_reflns_av_R_equivalents     0.0185
_diffrn_reflns_av_sigmaI/netI     0.0165
_diffrn_reflns_theta_min     4.16
_diffrn_reflns_theta_max     35.04
_diffrn_reflns_theta_full     35.04
_diffrn_measured_fraction_theta_max     0.985
_diffrn_measured_fraction_theta_full     0.985
_diffrn_reflns_limit_h_min     -21
_diffrn_reflns_limit_h_max     27
_diffrn_reflns_limit_k_min     -17
_diffrn_reflns_limit_k_max     12
_diffrn_reflns_limit_l_min     -18
_diffrn_reflns_limit_l_max     18
_diffrn_standards_number     0
_diffrn_standards_interval_count     .
_diffrn_standards_interval_time     .
_diffrn_standards_decay_%     ?
_refine_special_details
;
 Refinement of F^2^ against ALL reflections.  The weighted R-factor wR and
 goodness of fit S are based on F^2^, conventional R-factors R are based
 on F, with F set to zero for negative F^2^. The threshold expression of
 F^2^ > 2sigma(F^2^) is used only for calculating R-factors(gt) etc. and is
 not relevant to the choice of reflections for refinement.  R-factors based
 on F^2^ are statistically about twice as large as those based on F, and R-
 factors based on ALL data will be even larger.
;
_reflns_number_total     4382
_reflns_number_gt     4006
_reflns_threshold_expression     I>2\s(I)
_refine_ls_structure_factor_coef     Fsqd
_refine_ls_matrix_type     full
_refine_ls_R_factor_all     0.0381
_refine_ls_R_factor_gt     0.0350
_refine_ls_wR_factor_gt     0.1046
_refine_ls_wR_factor_ref     0.1073
_refine_ls_goodness_of_fit_ref     1.052
_refine_ls_restrained_S_all     1.052
_refine_ls_number_reflns     4382
_refine_ls_number_parameters     136
_refine_ls_number_restraints     0
_refine_ls_hydrogen_treatment     constr
_refine_ls_weighting_scheme     calc
_refine_ls_weighting_details
         'calc w=1/[\s^2^(Fo^2^)+(0.0621P)^2^+0.7551P] where P=(Fo^2^+2Fc^2^)/3'
_atom_sites_solution_hydrogens     geom
_atom_sites_solution_primary     direct
_atom_sites_solution_secondary     difmap
_refine_ls_shift/su_max     0.001
_refine_ls_shift/su_mean     0.001
_refine_diff_density_max     0.468
_refine_diff_density_min     -0.231
_refine_ls_extinction_coef     ?
loop_
    _atom_type_symbol
    _atom_type_description
    _atom_type_scat_dispersion_real
    _atom_type_scat_dispersion_imag
    _atom_type_scat_source
    'C' 'C' 0.0033 0.0016
                         'International Tables Vol C Tables 4.2.6.8 and 6.1.1.4'
    'H' 'H' 0.0000 0.0000
                         'International Tables Vol C Tables 4.2.6.8 and 6.1.1.4'
    'O' 'O' 0.0106 0.0060
                         'International Tables Vol C Tables 4.2.6.8 and 6.1.1.4'
_computing_data_collection     'APEX2 (Bruker, 2009)'
_computing_cell_refinement     'SAINT (Bruker, 2009)'
_computing_data_reduction     'SAINT (Bruker, 2009)'
_computing_structure_solution     'SHELXTL (Sheldrick, 2008)'
_computing_structure_refinement     'SHELXTL (Sheldrick, 2008)'
_computing_molecular_graphics     'SHELXTL (Sheldrick, 2008)'
_computing_publication_material
                             'SHELXTL (Sheldrick, 2008) and PLATON (Spek, 2009)'
loop_
    _atom_site_type_symbol
    _atom_site_label
    _atom_site_fract_x
    _atom_site_fract_y
    _atom_site_fract_z
    _atom_site_U_iso_or_equiv
    _atom_site_adp_type
    _atom_site_calc_flag
    _atom_site_refinement_flags
    _atom_site_occupancy
    _atom_site_symmetry_multiplicity
    _atom_site_disorder_assembly
    _atom_site_disorder_group
    O O1 0.42941(3) 0.08237(4) 0.17817(4) 0.01098(9) Uani d . 1 1 . .
    O O2 0.41218(3) 0.19432(4) 0.34309(4) 0.01462(9) Uani d . 1 1 . .
    C C1 0.35947(4) 0.30612(6) 0.05831(5) 0.01532(11) Uani d . 1 1 . .
    H H1A 0.3278 0.2356 0.0346 0.018 Uiso calc R 1 1 . .
    C C2 0.34982(4) 0.41537(6) -0.01047(6) 0.01852(12) Uani d . 1 1 . .
    H H2A 0.3112 0.4184 -0.0790 0.022 Uiso calc R 1 1 . .
    C C3 0.39828(4) 0.51981(6) 0.02401(6) 0.01974(12) Uani d . 1 1 . .
    H H3A 0.3915 0.5936 -0.0205 0.024 Uiso calc R 1 1 . .
    C C4 0.45706(4) 0.51343(6) 0.12541(6) 0.01746(11) Uani d . 1 1 . .
    H H4A 0.4903 0.5828 0.1463 0.021 Uiso calc R 1 1 . .
    C C5 0.46751(3) 0.40532(5) 0.19691(5) 0.01327(10) Uani d . 1 1 . .
    C C6 0.41629(3) 0.30170(5) 0.16241(5) 0.01239(10) Uani d . 1 1 . .
    C C7 0.41890(3) 0.18771(5) 0.24002(5) 0.01133(10) Uani d . 1 1 . .
    C C8 0.45225(3) -0.04149(5) 0.23283(5) 0.01039(9) Uani d . 1 1 . .
    C C9 0.42275(3) -0.13489(5) 0.13258(5) 0.01332(10) Uani d . 1 1 . .
    H H9A 0.4472 -0.1135 0.0646 0.016 Uiso calc R 1 1 . .
    H H9B 0.4405 -0.2192 0.1580 0.016 Uiso calc R 1 1 . .
    C C10 0.33088(4) -0.13507(6) 0.09545(6) 0.01723(11) Uani d . 1 1 . .
    H H10A 0.3136 -0.0540 0.0606 0.021 Uiso calc R 1 1 . .
    H H10B 0.3156 -0.1995 0.0357 0.021 Uiso calc R 1 1 . .
    C C11 0.28797(4) -0.16018(7) 0.19990(6) 0.01998(12) Uani d . 1 1 . .
    H H11A 0.2992 -0.2457 0.2283 0.024 Uiso calc R 1 1 . .
    H H11B 0.2302 -0.1520 0.1746 0.024 Uiso calc R 1 1 . .
    C C12 0.31654(4) -0.06665(6) 0.29988(6) 0.01688(11) Uani d . 1 1 . .
    H H12A 0.2913 -0.0868 0.3675 0.020 Uiso calc R 1 1 . .
    H H12B 0.3003 0.0181 0.2739 0.020 Uiso calc R 1 1 . .
    C C13 0.40844(3) -0.07157(5) 0.33654(5) 0.01320(10) Uani d . 1 1 . .
    H H13A 0.4241 -0.1551 0.3668 0.016 Uiso calc R 1 1 . .
    H H13B 0.4250 -0.0113 0.3998 0.016 Uiso calc R 1 1 . .
loop_
    _atom_site_aniso_label
    _atom_site_aniso_U_11
    _atom_site_aniso_U_22
    _atom_site_aniso_U_33
    _atom_site_aniso_U_12
    _atom_site_aniso_U_13
    _atom_site_aniso_U_23
    O1 0.01283(17) 0.00808(16) 0.01182(17) 0.00106(12) 0.00151(13) 0.00043(12)
    O2 0.01673(19) 0.01344(19) 0.01440(18) 0.00038(14) 0.00467(14) -0.00096(13)
    C1 0.0149(2) 0.0138(2) 0.0166(2) 0.00300(17) 0.00097(18) 0.00128(17)
    C2 0.0185(3) 0.0183(3) 0.0184(3) 0.0063(2) 0.0021(2) 0.0042(2)
    C3 0.0218(3) 0.0154(3) 0.0227(3) 0.0061(2) 0.0056(2) 0.0066(2)
    C4 0.0194(3) 0.0105(2) 0.0231(3) 0.00200(18) 0.0056(2) 0.00334(19)
    C5 0.0143(2) 0.0090(2) 0.0169(2) 0.00124(16) 0.00385(17) 0.00066(16)
    C6 0.0132(2) 0.0093(2) 0.0148(2) 0.00178(16) 0.00282(17) 0.00097(16)
    C7 0.0099(2) 0.0095(2) 0.0145(2) 0.00032(15) 0.00178(16) -0.00049(15)
    C8 0.0114(2) 0.00798(19) 0.0115(2) -0.00010(15) 0.00114(15) 0.00068(15)
    C9 0.0140(2) 0.0106(2) 0.0143(2) -0.00026(16) -0.00064(17) -0.00214(16)
    C10 0.0144(2) 0.0169(2) 0.0187(3) -0.00241(18) -0.00193(19) -0.00231(19)
    C11 0.0146(2) 0.0195(3) 0.0248(3) -0.0057(2) 0.0004(2) 0.0012(2)
    C12 0.0132(2) 0.0189(3) 0.0191(2) -0.00175(18) 0.00416(19) 0.00251(19)
    C13 0.0133(2) 0.0133(2) 0.0132(2) -0.00114(16) 0.00258(17) 0.00192(16)
_geom_special_details
;
 All esds (except the esd in the dihedral angle between two l.s. planes)
 are estimated using the full covariance matrix.  The cell esds are taken
 into account individually in the estimation of esds in distances, angles
 and torsion angles; correlations between esds in cell parameters are only
 used when they are defined by crystal symmetry.  An approximate (isotropic)
 treatment of cell esds is used for estimating esds involving l.s. planes.
;
loop_
    _geom_bond_atom_site_label_1
    _geom_bond_atom_site_label_2
    _geom_bond_site_symmetry_2
    _geom_bond_distance
    _geom_bond_publ_flag
    O1 C7 . 1.3503(7) ?
    O1 C8 . 1.4760(7) ?
    O2 C7 . 1.2095(7) ?
    C1 C2 . 1.3942(8) ?
    C1 C6 . 1.3958(8) ?
    C1 H1A . 0.9300 ?
    C2 C3 . 1.3906(10) ?
    C2 H2A . 0.9300 ?
    C3 C4 . 1.3923(10) ?
    C3 H3A . 0.9300 ?
    C4 C5 . 1.4020(8) ?
    C4 H4A . 0.9300 ?
    C5 C6 . 1.4094(8) ?
    C5 C5 2_655 1.4896(12) ?
    C6 C7 . 1.4964(8) ?
    C8 C9 . 1.5332(8) ?
    C8 C13 . 1.5379(8) ?
    C8 C8 2_655 1.5872(11) ?
    C9 C10 . 1.5310(8) ?
    C9 H9A . 0.9700 ?
    C9 H9B . 0.9700 ?
    C10 C11 . 1.5258(10) ?
    C10 H10A . 0.9700 ?
    C10 H10B . 0.9700 ?
    C11 C12 . 1.5290(10) ?
    C11 H11A . 0.9700 ?
    C11 H11B . 0.9700 ?
    C12 C13 . 1.5318(8) ?
    C12 H12A . 0.9700 ?
    C12 H12B . 0.9700 ?
    C13 H13A . 0.9700 ?
    C13 H13B . 0.9700 ?
loop_
    _geom_angle_atom_site_label_1
    _geom_angle_atom_site_label_2
    _geom_angle_atom_site_label_3
    _geom_angle_site_symmetry_1
    _geom_angle_site_symmetry_3
    _geom_angle
    _geom_angle_publ_flag
    C7 O1 C8 . . 124.00(4) ?
    C2 C1 C6 . . 120.51(6) ?
    C2 C1 H1A . . 119.7 ?
    C6 C1 H1A . . 119.7 ?
    C3 C2 C1 . . 119.61(6) ?
    C3 C2 H2A . . 120.2 ?
    C1 C2 H2A . . 120.2 ?
    C2 C3 C4 . . 119.74(6) ?
    C2 C3 H3A . . 120.1 ?
    C4 C3 H3A . . 120.1 ?
    C3 C4 C5 . . 121.85(6) ?
    C3 C4 H4A . . 119.1 ?
    C5 C4 H4A . . 119.1 ?
    C4 C5 C6 . . 117.58(6) ?
    C4 C5 C5 . 2_655 118.60(4) ?
    C6 C5 C5 . 2_655 123.81(4) ?
    C1 C6 C5 . . 120.62(5) ?
    C1 C6 C7 . . 118.79(5) ?
    C5 C6 C7 . . 120.51(5) ?
    O2 C7 O1 . . 127.21(5) ?
    O2 C7 C6 . . 122.49(5) ?
    O1 C7 C6 . . 110.30(5) ?
    O1 C8 C9 . . 103.18(4) ?
    O1 C8 C13 . . 112.87(4) ?
    C9 C8 C13 . . 108.10(4) ?
    O1 C8 C8 . 2_655 106.46(3) ?
    C9 C8 C8 . 2_655 111.63(4) ?
    C13 C8 C8 . 2_655 114.10(5) ?
    C10 C9 C8 . . 112.94(5) ?
    C10 C9 H9A . . 109.0 ?
    C8 C9 H9A . . 109.0 ?
    C10 C9 H9B . . 109.0 ?
    C8 C9 H9B . . 109.0 ?
    H9A C9 H9B . . 107.8 ?
    C11 C10 C9 . . 111.97(5) ?
    C11 C10 H10A . . 109.2 ?
    C9 C10 H10A . . 109.2 ?
    C11 C10 H10B . . 109.2 ?
    C9 C10 H10B . . 109.2 ?
    H10A C10 H10B . . 107.9 ?
    C10 C11 C12 . . 110.27(5) ?
    C10 C11 H11A . . 109.6 ?
    C12 C11 H11A . . 109.6 ?
    C10 C11 H11B . . 109.6 ?
    C12 C11 H11B . . 109.6 ?
    H11A C11 H11B . . 108.1 ?
    C11 C12 C13 . . 110.82(5) ?
    C11 C12 H12A . . 109.5 ?
    C13 C12 H12A . . 109.5 ?
    C11 C12 H12B . . 109.5 ?
    C13 C12 H12B . . 109.5 ?
    H12A C12 H12B . . 108.1 ?
    C12 C13 C8 . . 112.14(5) ?
    C12 C13 H13A . . 109.2 ?
    C8 C13 H13A . . 109.2 ?
    C12 C13 H13B . . 109.2 ?
    C8 C13 H13B . . 109.2 ?
    H13A C13 H13B . . 107.9 ?
loop_
    _geom_torsion_atom_site_label_1
    _geom_torsion_atom_site_label_2
    _geom_torsion_atom_site_label_3
    _geom_torsion_atom_site_label_4
    _geom_torsion_site_symmetry_1
    _geom_torsion_site_symmetry_2
    _geom_torsion_site_symmetry_3
    _geom_torsion_site_symmetry_4
    _geom_torsion
    _geom_torsion_publ_flag
    C6 C1 C2 C3 . . . . 1.18(10) ?
    C1 C2 C3 C4 . . . . 1.34(10) ?
    C2 C3 C4 C5 . . . . -2.06(10) ?
    C3 C4 C5 C6 . . . . 0.24(9) ?
    C3 C4 C5 C5 . . . 2_655 179.20(6) ?
    C2 C1 C6 C5 . . . . -3.04(9) ?
    C2 C1 C6 C7 . . . . 173.76(5) ?
    C4 C5 C6 C1 . . . . 2.29(8) ?
    C5 C5 C6 C1 2_655 . . . -176.60(6) ?
    C4 C5 C6 C7 . . . . -174.45(5) ?
    C5 C5 C6 C7 2_655 . . . 6.65(10) ?
    C8 O1 C7 O2 . . . . -13.97(9) ?
    C8 O1 C7 C6 . . . . 166.08(5) ?
    C1 C6 C7 O2 . . . . -123.70(6) ?
    C5 C6 C7 O2 . . . . 53.11(8) ?
    C1 C6 C7 O1 . . . . 56.26(7) ?
    C5 C6 C7 O1 . . . . -126.93(5) ?
    C7 O1 C8 C9 . . . . 157.39(5) ?
    C7 O1 C8 C13 . . . . 40.97(7) ?
    C7 O1 C8 C8 . . . 2_655 -84.97(6) ?
    O1 C8 C9 C10 . . . . -64.78(6) ?
    C13 C8 C9 C10 . . . . 54.98(6) ?
    C8 C8 C9 C10 2_655 . . . -178.73(4) ?
    C8 C9 C10 C11 . . . . -55.23(7) ?
    C9 C10 C11 C12 . . . . 54.07(7) ?
    C10 C11 C12 C13 . . . . -55.70(7) ?
    C11 C12 C13 C8 . . . . 58.70(6) ?
    O1 C8 C13 C12 . . . . 56.62(6) ?
    C9 C8 C13 C12 . . . . -56.84(6) ?
    C8 C8 C13 C12 2_655 . . . 178.33(4) ?
_iucr_refine_instructions_details
;
TITL wdd52m in C2/c (100K)
CELL 0.71073  16.8289  10.5919  11.4752  90.000  99.967  90.000
ZERR    4.00   0.0007   0.0005   0.0005   0.000   0.001   0.000
LATT  7
SYMM -X, Y, 0.5-Z
SFAC C H O
UNIT 104 112 16
SIZE 0.367 0.368 0.377
ACTA
CONF
L.S. 10
BOND $H
FMAP 2 2 60
PLAN 20
WGHT    0.062100    0.755100
FVAR       1.08097
O1    3    0.429415    0.082367    0.178174    11.00000    0.01283    0.00808 =
         0.01182    0.00043    0.00151    0.00106
O2    3    0.412178    0.194325    0.343089    11.00000    0.01673    0.01344 =
         0.01440   -0.00096    0.00467    0.00038
C1    1    0.359466    0.306120    0.058307    11.00000    0.01489    0.01385 =
         0.01660    0.00128    0.00097    0.00300
AFIX  43
H1A   2    0.327798    0.235647    0.034633    11.00000   -1.20000
AFIX   0
C2    1    0.349820    0.415373   -0.010466    11.00000    0.01852    0.01827 =
         0.01840    0.00424    0.00212    0.00633
AFIX  43
H2A   2    0.311199    0.418384   -0.078994    11.00000   -1.20000
AFIX   0
C3    1    0.398284    0.519810    0.024009    11.00000    0.02178    0.01538 =
         0.02270    0.00655    0.00563    0.00608
AFIX  43
H3A   2    0.391463    0.593624   -0.020491    11.00000   -1.20000
AFIX   0
C4    1    0.457062    0.513434    0.125414    11.00000    0.01940    0.01053 =
         0.02315    0.00334    0.00562    0.00200
AFIX  43
H4A   2    0.490325    0.582847    0.146305    11.00000   -1.20000
AFIX   0
C5    1    0.467512    0.405318    0.196911    11.00000    0.01433    0.00903 =
         0.01687    0.00066    0.00385    0.00124
C6    1    0.416288    0.301698    0.162413    11.00000    0.01317    0.00931 =
         0.01482    0.00097    0.00282    0.00178
C7    1    0.418899    0.187709    0.240022    11.00000    0.00990    0.00946 =
         0.01451   -0.00049    0.00178    0.00032
C8    1    0.452246   -0.041489    0.232832    11.00000    0.01137    0.00798 =
         0.01152    0.00068    0.00114   -0.00010
C9    1    0.422751   -0.134887    0.132579    11.00000    0.01397    0.01057 =
         0.01433   -0.00214   -0.00064   -0.00026
AFIX  23
H9A   2    0.447230   -0.113514    0.064590    11.00000   -1.20000
H9B   2    0.440466   -0.219176    0.157995    11.00000   -1.20000
AFIX   0
C10   1    0.330880   -0.135074    0.095453    11.00000    0.01443    0.01691 =
         0.01865   -0.00231   -0.00193   -0.00241
AFIX  23
H10A  2    0.313637   -0.054008    0.060644    11.00000   -1.20000
H10B  2    0.315591   -0.199478    0.035682    11.00000   -1.20000
AFIX   0
C11   1    0.287969   -0.160177    0.199896    11.00000    0.01457    0.01951 =
         0.02479    0.00120    0.00044   -0.00566
AFIX  23
H11A  2    0.299177   -0.245698    0.228276    11.00000   -1.20000
H11B  2    0.230153   -0.151951    0.174561    11.00000   -1.20000
AFIX   0
C12   1    0.316535   -0.066648    0.299882    11.00000    0.01320    0.01887 =
         0.01906    0.00251    0.00416   -0.00175
AFIX  23
H12A  2    0.291326   -0.086767    0.367474    11.00000   -1.20000
H12B  2    0.300285    0.018082    0.273897    11.00000   -1.20000
AFIX   0
C13   1    0.408437   -0.071573    0.336541    11.00000    0.01325    0.01327 =
         0.01318    0.00192    0.00258   -0.00114
AFIX  23
H13A  2    0.424118   -0.155095    0.366771    11.00000   -1.20000
H13B  2    0.424985   -0.011349    0.399766    11.00000   -1.20000
HKLF 4
REM  wdd52m in C2/c (100K)
REM R1 =  0.0350 for   4006 Fo > 4sig(Fo)  and  0.0381 for all   4382 data
REM    136 parameters refined using      0 restraints
END
WGHT      0.0621      0.7551
REM Highest difference peak  0.468,  deepest hole -0.231,  1-sigma level  0.048
Q1    1   0.4172  0.2439  0.2005  11.00000  0.05    0.47
Q2    1   0.3546  0.3590  0.0230  11.00000  0.05    0.45
Q3    1   0.3851  0.3046  0.1100  11.00000  0.05    0.44
Q4    1   0.5000  0.4036  0.2500  10.50000  0.05    0.43
Q5    1   0.4232  0.5180  0.0775  11.00000  0.05    0.43
Q6    1   0.4399  0.3549  0.1835  11.00000  0.05    0.43
Q7    1   0.4613  0.4595  0.1636  11.00000  0.05    0.42
Q8    1   0.4323 -0.0566  0.2856  11.00000  0.05    0.39
Q9    1   0.3799  0.4668  0.0065  11.00000  0.05    0.38
Q10   1   0.5000 -0.0421  0.2500  10.50000  0.05    0.37
Q11   1   0.3779 -0.1354  0.1165  11.00000  0.05    0.37
Q12   1   0.4373 -0.0868  0.1815  11.00000  0.05    0.34
Q13   1   0.3083 -0.1459  0.1420  11.00000  0.05    0.34
Q14   1   0.3612 -0.0693  0.3187  11.00000  0.05    0.32
Q15   1   0.4202  0.1931  0.2910  11.00000  0.05    0.29
Q16   1   0.4239  0.1287  0.2141  11.00000  0.05    0.27
Q17   1   0.3019 -0.1116  0.2482  11.00000  0.05    0.27
Q18   1   0.4218 -0.1800  0.3366  11.00000  0.05    0.16
Q19   1   0.4424 -0.1483  0.0832  11.00000  0.05    0.14
Q20   1   0.4529  0.0910  0.1488  11.00000  0.05    0.14
;
