# Supplementary material for: 1,1′-Bicyclo­hexyl-1,1′-diyl 1,1′-biphenyl-2,2′-dicarboxyl­ate
Source: Acta Crystallogr Sect E Struct Rep Online. 2012 May 5;68(Pt 6):o1627. doi: 10.1107/S1600536812018478 (PMC3379232; doi:10.1107/S1600536812018478)
Supplement: Supplementary file 2 [file e-68-o1627-Isup2.hkl]

# 
# h,k,l, Fc-squared, Fo-squared, sigma(Fo-squared) and status flag 
# 
data_I
_shelx_title ' wdd52m in C2/c (100K)' 
_shelx_refln_list_code          4 
_shelx_F_calc_maximum       92.90 
_exptl_crystal_F_000       864.00 
_reflns_d_resolution_high  0.6189 
 
loop_ 
 _symmetry_equiv_pos_as_xyz 
 'x, y, z' 
 '-x, y, -z+1/2' 
 'x+1/2, y+1/2, z' 
 '-x+1/2, y+1/2, -z+1/2' 
 '-x, -y, -z' 
 'x, -y, z-1/2' 
 '-x+1/2, -y+1/2, -z' 
 'x+1/2, -y+1/2, z-1/2' 
 
_cell_length_a    16.8289 
_cell_length_b    10.5919 
_cell_length_c    11.4752 
_cell_angle_alpha  90.000 
_cell_angle_beta   99.967 
_cell_angle_gamma  90.000 
 
_shelx_F_squared_multiplier     1.000 
 
loop_ 
 _refln_index_h 
 _refln_index_k 
 _refln_index_l 
 _refln_F_squared_calc 
 _refln_F_squared_meas 
 _refln_F_squared_sigma 
 _refln_observed_status 
  10   0   0      228.95      264.20      4.75 o 
  12   0   0     3274.58     3248.20     28.96 o 
  14   0   0      448.67      562.13      7.01 o 
  16   0   0     2073.07     1881.00     37.39 o 
  18   0   0     1824.31     1859.79     24.86 o 
  20   0   0       61.41       61.84      4.57 o 
  22   0   0      759.54      731.82     13.99 o 
  24   0   0      631.04      626.56     10.98 o 
  26   0   0       54.75       61.70      6.40 o 
   3   1   0     2372.47     2377.52     37.23 o 
   5   1   0      196.43      159.64      3.15 o 
   9   1   0     1708.26     1883.81     16.31 o 
  11   1   0     3646.79     3899.38     29.31 o 
  13   1   0     1067.77     1062.93      9.13 o 
  15   1   0      747.66      899.71      8.37 o 
  17   1   0      330.03      357.63      4.70 o 
  19   1   0      263.93      277.12      5.30 o 
  21   1   0      198.02      189.69      4.61 o 
  23   1   0      311.58      300.73      6.03 o 
  25   1   0        1.99        0.16      1.34 o 
   4   2   0     1652.12     1773.81     33.71 o 
   6   2   0      775.77      848.06      9.93 o 
   8   2   0      540.31      575.49      7.04 o 
  10   2   0      873.00      988.48      8.43 o 
  12   2   0     1563.54     1663.96     39.09 o 
  14   2   0     2314.08     2223.81     16.85 o 
  16   2   0       72.40       92.89      2.69 o 
  18   2   0      661.99      684.16      7.40 o 
  20   2   0      442.79      446.37      6.25 o 
  22   2   0       14.54       15.48      1.82 o 
  24   2   0      236.58      232.10      5.30 o 
  26   2   0       10.65       10.32      1.79 o 
   3   3   0      178.83      178.57      4.43 o 
   5   3   0     1334.14     1391.94     31.48 o 
   7   3   0     5305.05     5753.20     83.46 o 
   9   3   0      103.75       84.83      1.64 o 
  11   3   0     1614.53     1775.44     11.78 o 
  13   3   0      267.44      223.73      3.32 o 
  15   3   0      319.56      327.53      4.40 o 
  17   3   0      130.41      137.00      3.22 o 
  19   3   0       52.01       38.18      2.10 o 
  21   3   0      436.51      465.56      6.62 o 
  23   3   0      141.31      143.65      8.75 o 
  25   3   0      124.75      123.81      4.25 o 
   2   4   0      695.90      734.82      9.15 o 
   4   4   0        1.13        1.53      0.36 o 
   6   4   0      249.98      342.40      3.38 o 
   8   4   0      453.84      481.56      4.39 o 
  10   4   0       30.15       32.30      0.82 o 
  12   4   0      827.56      800.71      6.42 o 
  14   4   0      723.41      751.91      7.30 o 
  16   4   0       15.45       10.94      1.17 o 
  18   4   0       28.61       29.75      1.85 o 
  20   4   0      892.85      888.40      9.78 o 
  22   4   0      422.09      425.71      7.24 o 
  24   4   0       24.65       26.82      2.85 o 
  26   4   0        2.25        4.50      3.21 o 
   1   5   0      711.77      941.86      8.81 o 
   3   5   0      262.22      330.39      3.20 o 
   5   5   0      967.67     1247.10     19.34 o 
   7   5   0      242.52      311.00      4.27 o 
   9   5   0      233.94      243.12      3.34 o 
  11   5   0       28.18       18.54      1.14 o 
  13   5   0       13.02        4.76      1.03 o 
  15   5   0      134.41      153.54      4.86 o 
  17   5   0      412.03      416.84      9.32 o 
  19   5   0       22.31       27.52      4.25 o 
  21   5   0       22.54       26.97      2.26 o 
  23   5   0        4.91        6.28      1.55 o 
  25   5   0      129.21      127.73      6.26 o 
   0   6   0        0.17        4.21      1.50 o 
   2   6   0       49.21       72.14      1.33 o 
   4   6   0       36.99       52.76      3.71 o 
   6   6   0     1186.40     1235.40     13.20 o 
   8   6   0      113.10      111.47      1.69 o 
  10   6   0      349.79      312.58      3.65 o 
  12   6   0       70.63       94.31      2.40 o 
  14   6   0       59.80       59.28      2.75 o 
  16   6   0      195.51      184.54      8.43 o 
  18   6   0       32.33       39.45      3.14 o 
  20   6   0       19.62       20.05      2.15 o 
  22   6   0       60.06       57.85      3.38 o 
  24   6   0      530.62      492.98     10.63 o 
   1   7   0      749.46      918.40      9.06 o 
   3   7   0      645.53      651.10      6.01 o 
   5   7   0     1172.87     1350.93     13.47 o 
   7   7   0     2232.13     2411.61     15.51 o 
   9   7   0        0.00        7.67      0.75 o 
  11   7   0      765.80      716.17      7.42 o 
  13   7   0      481.97      447.29      6.41 o 
  15   7   0       38.76       27.78      2.19 o 
  17   7   0      232.04      223.88      4.50 o 
  19   7   0        7.07        5.52      1.54 o 
  21   7   0      388.11      391.25      7.49 o 
  23   7   0        2.94        5.93      2.22 o 
   0   8   0     4868.44     4834.50     70.76 o 
   2   8   0      175.69      211.94      2.93 o 
   4   8   0     1443.32     1386.21      9.46 o 
   6   8   0     1286.13     1293.18      8.34 o 
   8   8   0      269.03      230.41      2.83 o 
  10   8   0      400.26      401.58      4.58 o 
  12   8   0      751.05      751.08      6.97 o 
  14   8   0      763.85      757.42      8.52 o 
  16   8   0       42.16       45.66      2.21 o 
  18   8   0     1570.12     1543.99     20.66 o 
  20   8   0        1.71        1.69      3.40 o 
  22   8   0      483.77      458.02     10.44 o 
   1   9   0     1967.28     2037.37     17.04 o 
   3   9   0        0.60        0.22      0.82 o 
   5   9   0       22.01       20.11      1.03 o 
   7   9   0      628.38      642.95      5.41 o 
   9   9   0        9.47       15.14      0.83 o 
  11   9   0        3.44        2.54      0.73 o 
  13   9   0      287.31      261.99      4.45 o 
  15   9   0      189.01      179.89      4.63 o 
  17   9   0      161.72      157.30      5.60 o 
  19   9   0       35.33       33.99      2.89 o 
  21   9   0       86.77       81.83      4.65 o 
   0  10   0     1873.87     1690.85     34.62 o 
   2  10   0     1360.34     1295.14     10.63 o 
   4  10   0      684.57      675.52      6.41 o 
   6  10   0      600.63      599.56      5.92 o 
   8  10   0       30.66       34.43      1.15 o 
  10  10   0       11.81       10.28      1.50 o 
  12  10   0      245.79      257.52      3.82 o 
  14  10   0       94.62      100.65      5.08 o 
  16  10   0      327.78      334.81      7.90 o 
  18  10   0     1008.92      991.02     13.71 o 
  20  10   0       10.01        9.24      2.06 o 
   1  11   0      707.23      750.64     10.05 o 
   3  11   0       30.53       28.47      1.32 o 
   5  11   0      495.41      481.63      5.21 o 
   7  11   0      648.81      623.04      9.72 o 
   9  11   0      586.14      545.90      8.71 o 
  11  11   0      901.03      889.15     11.94 o 
  13  11   0      293.95      288.22      5.37 o 
  15  11   0      307.33      304.56      7.13 o 
  17  11   0        0.05        3.00      1.60 o 
  19  11   0       66.79       64.33      4.58 o 
   0  12   0       86.99       77.56      4.29 o 
   2  12   0       15.30       19.07      1.74 o 
   4  12   0       78.27       82.93      2.49 o 
   6  12   0       35.50       37.52      1.50 o 
   8  12   0        3.84        3.14      1.05 o 
  10  12   0        0.70        0.14      1.00 o 
  12  12   0      171.10      158.02      4.56 o 
  14  12   0       24.76       23.60      2.23 o 
  16  12   0        6.74        8.78      1.96 o 
  18  12   0        0.01        0.71      1.65 o 
   1  13   0        1.46        1.43      1.04 o 
   3  13   0      298.22      310.12      5.05 o 
   5  13   0        0.07        2.26      0.95 o 
   7  13   0       40.74       35.44      2.39 o 
   9  13   0       83.05       96.01      2.92 o 
  11  13   0      109.36      112.95      4.80 o 
  13  13   0      133.20      120.81      3.71 o 
  15  13   0      154.37      151.60      5.01 o 
  17  13   0        1.56        3.17      1.76 o 
   0  14   0      260.31      244.43      6.67 o 
   2  14   0       59.12       68.01      2.62 o 
   4  14   0      142.99      146.35      7.18 o 
   6  14   0        1.18        0.66      1.25 o 
   8  14   0       87.62       92.01      2.91 o 
  10  14   0       45.51       40.75      2.35 o 
  12  14   0      358.12      354.86      6.09 o 
  14  14   0       21.06       23.93      2.47 o 
   1  15   0      239.60      248.00      7.99 o 
   3  15   0       14.40       14.55      1.61 o 
   5  15   0       50.93       48.69      3.01 o 
   7  15   0       73.43       68.24      3.46 o 
   9  15   0       20.74       19.92      1.60 o 
  11  15   0      881.20      889.70     11.41 o 
   0  16   0      145.06      140.25      7.95 o 
   2  16   0        0.84        0.99      1.31 o 
   4  16   0      458.53      472.78     10.43 o 
   6  16   0      147.27      162.86      5.85 o 
   8  16   0       37.33       37.57      3.32 o 
   1  17   0       31.72       36.52      3.72 o 
 -25   1   1        4.15        2.44      1.49 o 
 -23   1   1      140.33      139.14      4.14 o 
 -21   1   1       12.72       15.23      1.83 o 
 -19   1   1     1776.31     1769.72     21.56 o 
 -17   1   1      164.97      181.67      3.11 o 
 -15   1   1       70.31       66.93      1.86 o 
 -13   1   1      202.50      224.23      3.20 o 
 -11   1   1      220.71      217.31      3.48 o 
  -9   1   1     1263.95     1465.77     11.18 o 
  -7   1   1      461.67      541.40      7.92 o 
   3   1   1     1361.48     1345.45     22.35 o 
   7   1   1      521.34      543.21      6.28 o 
   9   1   1     1139.51     1201.27      7.86 o 
  11   1   1      780.48      785.45      6.28 o 
  13   1   1     2277.39     2458.87     18.16 o 
  15   1   1       75.15      113.81      2.49 o 
  17   1   1     1221.15     1236.94     11.00 o 
  19   1   1      201.80      181.04      2.87 o 
  21   1   1        6.27        4.76      1.17 o 
  23   1   1       50.35       58.63      3.24 o 
  25   1   1      421.23      413.73      8.63 o 
 -26   2   1       26.63       24.68      2.21 o 
 -24   2   1       35.82       36.89      2.90 o 
 -22   2   1        3.45        1.99      1.58 o 
 -20   2   1       22.45       16.49      1.37 o 
 -18   2   1       80.42       73.22      2.60 o 
 -16   2   1       21.26        8.40      1.01 o 
 -14   2   1       32.35       35.98      1.49 o 
 -12   2   1     1894.88     2030.15     19.82 o 
 -10   2   1       72.57       56.45      1.87 o 
  -8   2   1      452.84      467.66      4.47 o 
  -6   2   1     1472.77     1464.66     17.62 o 
  -4   2   1      141.98      168.54     15.74 o 
   4   2   1     4213.81     4060.83     63.30 o 
   6   2   1     2465.17     2600.35     38.43 o 
   8   2   1     2578.85     3054.02     38.71 o 
  10   2   1      118.28       91.22      1.98 o 
  12   2   1       30.05       52.51      2.89 o 
  14   2   1     1550.37     1448.00     12.03 o 
  16   2   1      913.10      786.34      7.96 o 
  18   2   1       75.40       65.74      2.65 o 
  20   2   1       11.51        9.82      1.25 o 
  22   2   1      424.90      441.47      7.29 o 
  24   2   1       87.75       92.27      4.08 o 
  26   2   1      105.21      108.78      4.40 o 
 -25   3   1       87.95       79.84      2.91 o 
 -23   3   1      663.45      674.13     10.06 o 
 -21   3   1      482.25      497.06      6.69 o 
 -19   3   1       23.62       25.36      2.11 o 
 -17   3   1      150.81      141.37      2.94 o 
 -15   3   1      675.65      611.75      6.38 o 
 -13   3   1       43.88       67.17      1.79 o 
 -11   3   1     2680.17     2933.21     21.34 o 
  -9   3   1       94.34       64.30      1.31 o 
  -7   3   1      874.81     1082.51     10.69 o 
  -5   3   1      927.47     1070.05     13.03 o 
  -1   3   1     2425.62     2225.40     34.99 o 
   3   3   1     2503.40     2643.79     29.41 o 
   5   3   1      293.17      381.50      5.14 o 
   7   3   1      280.81      313.72      3.06 o 
   9   3   1       23.52        5.75      0.55 o 
  11   3   1     1114.65     1205.20      9.63 o 
  13   3   1       25.15       29.72      1.37 o 
  15   3   1       13.21        2.42      0.82 o 
  17   3   1       16.97       16.91      1.77 o 
  19   3   1       91.53      100.94      2.72 o 
  21   3   1      827.41      837.36      8.89 o 
  23   3   1      774.10      755.09      9.98 o 
  25   3   1       74.36       70.21      3.48 o 
 -26   4   1        0.17       -1.69      1.75 o 
 -24   4   1       61.08       71.44      4.00 o 
 -22   4   1     1238.73     1228.61     15.35 o 
 -20   4   1      419.61      423.90      8.26 o 
 -18   4   1      237.56      247.98      5.56 o 
 -16   4   1      787.63      792.88      8.32 o 
 -14   4   1     3195.55     3063.21     28.95 o 
 -12   4   1       28.02       42.35      1.52 o 
 -10   4   1     2006.21     2095.62     13.34 o 
  -8   4   1     1391.84     1465.96     12.67 o 
  -6   4   1        4.12        0.90      0.55 o 
  -4   4   1     4170.35     4308.82     59.03 o 
  -2   4   1     2859.80     2941.11     31.79 o 
   0   4   1     1545.32     1560.15     25.33 o 
   4   4   1     1319.78     1534.78     11.15 o 
   6   4   1      181.49      190.45      1.90 o 
   8   4   1     3668.41     4008.40     31.67 o 
  10   4   1       61.99       82.05      1.42 o 
  12   4   1      328.88      356.60      4.44 o 
  14   4   1      804.95      741.88      7.42 o 
  16   4   1        0.57        2.41      1.11 o 
  18   4   1      181.93      191.72      3.51 o 
  20   4   1       60.28       62.86      2.32 o 
  22   4   1      452.33      464.33      6.01 o 
  24   4   1      252.43      234.99      8.27 o 
 -25   5   1        7.00        4.81      1.95 o 
 -23   5   1      320.40      335.36      6.21 o 
 -21   5   1     1673.25     1679.65     19.55 o 
 -19   5   1       87.67       87.63      5.36 o 
 -17   5   1       14.24       13.60      1.78 o 
 -15   5   1      938.92      868.39     11.09 o 
 -13   5   1     1010.92      915.88      9.76 o 
 -11   5   1      800.69      735.43      6.69 o 
  -9   5   1      146.95      129.38      2.12 o 
  -7   5   1       83.02       85.19      3.05 o 
  -5   5   1        1.49        0.84      1.61 o 
  -3   5   1        6.62        6.86      1.33 o 
  -1   5   1      290.85      321.30      4.38 o 
   3   5   1      213.27      309.41      2.80 o 
   5   5   1      247.97      260.19      2.91 o 
   7   5   1      313.70      315.48      3.97 o 
   9   5   1      769.65      866.13      8.07 o 
  11   5   1      303.78      293.97      4.16 o 
  13   5   1      330.63      293.63      4.86 o 
  15   5   1        0.03        0.55      0.83 o 
  17   5   1       74.53       91.66      2.93 o 
  19   5   1       31.11       37.61      2.35 o 
  21   5   1      850.95      829.27     12.27 o 
  23   5   1        2.06        0.58      1.64 o 
  25   5   1        1.45        0.94      1.59 o 
 -24   6   1       33.04       28.50      2.44 o 
 -22   6   1      341.44      334.77      6.84 o 
 -20   6   1       49.52       44.77      4.28 o 
 -18   6   1       40.19       37.70      3.04 o 
 -16   6   1     1280.75     1230.26     14.69 o 
 -14   6   1      208.78      213.12      4.62 o 
 -12   6   1     1173.01     1137.92     10.35 o 
 -10   6   1        3.61        2.78      0.63 o 
  -8   6   1        1.03        0.23      0.49 o 
  -6   6   1       31.32       22.71      1.65 o 
  -4   6   1       26.79       40.57      0.87 o 
  -2   6   1      260.49      227.89      3.44 o 
   0   6   1      569.99      541.82      4.59 o 
   2   6   1        6.05        3.50      0.42 o 
   4   6   1       38.90       46.56      1.46 o 
   6   6   1     1414.52     1449.50     13.47 o 
   8   6   1       70.58       88.63      1.65 o 
  10   6   1      544.63      649.84      7.04 o 
  12   6   1       52.00       68.05      1.86 o 
  14   6   1        7.39        8.79      1.22 o 
  16   6   1       20.61       21.82      1.77 o 
  18   6   1       62.96       62.33      4.13 o 
  20   6   1      854.91      840.34     14.42 o 
  22   6   1       24.01       26.27      3.13 o 
  24   6   1      211.29      190.90      6.56 o 
 -23   7   1       53.84       51.43      3.48 o 
 -21   7   1       64.20       70.88      3.94 o 
 -19   7   1      200.13      199.51     12.34 o 
 -17   7   1       19.83       22.85      2.17 o 
 -15   7   1       38.39       24.75      2.07 o 
 -13   7   1      999.63      928.02     10.25 o 
 -11   7   1     1205.81     1212.05     10.43 o 
  -9   7   1      489.40      506.42      4.90 o 
  -7   7   1       26.46       35.04      2.16 o 
  -5   7   1     3553.75     3435.13     24.01 o 
  -3   7   1     1656.86     1584.35     13.28 o 
  -1   7   1      309.61      328.21      5.13 o 
   1   7   1       49.01       30.83      1.14 o 
   3   7   1      151.73      241.32      5.82 o 
   5   7   1      687.90      646.20      5.78 o 
   7   7   1        1.07        0.39      0.55 o 
   9   7   1       98.05       77.05      3.37 o 
  11   7   1     2638.50     2471.20     19.98 o 
  13   7   1     2231.22     2210.04     19.70 o 
  15   7   1       26.35       29.74      2.30 o 
  17   7   1      830.50      822.08     11.64 o 
  19   7   1      756.30      762.00     13.51 o 
  21   7   1       37.55       39.03      3.58 o 
  23   7   1       20.39       21.50      5.45 o 
 -22   8   1      355.88      351.32      7.16 o 
 -20   8   1      109.86      108.78      3.82 o 
 -18   8   1     1191.31     1206.26     15.30 o 
 -16   8   1      204.73      206.08      4.97 o 
 -14   8   1      438.54      413.42      6.82 o 
 -12   8   1        0.14       -0.14      1.08 o 
 -10   8   1      276.01      270.79      4.27 o 
  -8   8   1     1123.51     1125.80     13.86 o 
  -6   8   1       42.30       51.06      2.39 o 
  -4   8   1       80.16       88.91      2.10 o 
  -2   8   1      579.68      488.95      5.13 o 
   0   8   1      441.46      515.13      7.00 o 
   2   8   1      116.94      103.63      1.85 o 
   4   8   1       32.61       47.63      1.20 o 
   6   8   1      999.30      948.93      7.42 o 
   8   8   1       89.37      114.95      2.41 o 
  10   8   1       88.80       72.21      3.80 o 
  12   8   1       52.08       51.16      2.13 o 
  14   8   1     1140.90     1184.41     26.36 o 
  16   8   1      105.08      107.45      3.81 o 
  18   8   1        5.30        4.26      1.72 o 
  20   8   1      129.07      114.83      6.49 o 
  22   8   1        3.18        0.75      1.92 o 
 -21   9   1      273.63      269.63      7.66 o 
 -19   9   1      630.72      599.92      8.29 o 
 -17   9   1      505.29      502.54      7.04 o 
 -15   9   1      282.24      277.81      4.58 o 
 -13   9   1      737.43      761.95      8.32 o 
 -11   9   1      267.20      240.01      6.49 o 
  -9   9   1      500.32      448.98      9.83 o 
  -7   9   1     1566.71     1507.70     17.37 o 
  -5   9   1     1905.25     1865.82     11.43 o 
  -3   9   1     3338.10     3251.21     21.44 o 
   1   9   1     1087.83     1078.54     26.82 o 
   3   9   1      467.94      498.34      5.03 o 
   5   9   1      909.61      849.25      7.59 o 
   7   9   1     3162.89     3002.79     21.98 o 
   9   9   1      691.90      576.23      6.12 o 
  11   9   1      417.63      427.26      5.31 o 
  13   9   1      623.44      573.71      7.96 o 
  15   9   1      175.46      174.76      7.48 o 
  17   9   1      328.11      305.84      6.76 o 
  19   9   1       71.03       74.88      3.83 o 
  21   9   1       56.85       46.69      3.92 o 
 -20  10   1       60.43       62.43      3.64 o 
 -18  10   1      414.54      434.71      8.12 o 
 -16  10   1      116.56      116.71      5.33 o 
 -14  10   1      616.91      619.57      9.31 o 
 -12  10   1      461.63      450.02      8.73 o 
 -10  10   1     1411.72     1327.97     15.13 o 
  -8  10   1      514.05      443.79     35.18 o 
  -6  10   1      150.01      151.33      2.81 o 
  -4  10   1       47.30       52.57      1.50 o 
  -2  10   1      232.85      217.64      2.96 o 
   0  10   1       68.71       61.86      2.72 o 
   2  10   1      600.41      554.62      6.50 o 
   4  10   1      157.12      128.31      2.81 o 
   6  10   1     1179.16     1067.81      9.36 o 
   8  10   1       45.86       52.39      1.71 o 
  10  10   1      135.89      131.98      2.65 o 
  12  10   1      473.44      468.60      5.79 o 
  14  10   1      288.18      285.34      4.87 o 
  16  10   1       66.23       60.22      3.25 o 
  18  10   1      303.82      299.19      6.86 o 
  20  10   1      258.13      250.53      6.53 o 
 -19  11   1       35.93       36.98      2.93 o 
 -17  11   1      173.09      164.36      4.68 o 
 -15  11   1        3.38        1.26      1.78 o 
 -13  11   1       13.48       16.12      1.60 o 
 -11  11   1      641.44      634.67      7.92 o 
  -9  11   1      761.15      757.30      8.58 o 
  -7  11   1      173.64      165.27      3.96 o 
  -5  11   1      197.17      213.03      3.02 o 
  -3  11   1     1976.33     1988.93     15.11 o 
  -1  11   1       44.81       57.82      2.08 o 
   1  11   1      796.78      795.91      8.67 o 
   3  11   1        1.57        2.83      0.96 o 
   5  11   1        9.49        8.60      0.93 o 
   7  11   1      399.75      391.33      4.77 o 
   9  11   1        9.96       10.41      1.08 o 
  11  11   1      743.04      713.87      8.11 o 
  13  11   1      547.09      565.46      6.60 o 
  15  11   1       94.38       92.22      2.91 o 
  17  11   1      816.46      823.02     10.70 o 
  19  11   1      222.31      226.68      6.16 o 
 -18  12   1       17.18       15.71      2.41 o 
 -16  12   1      356.37      370.53      8.01 o 
 -14  12   1        7.05        6.09      1.40 o 
 -12  12   1      525.77      517.23      8.33 o 
 -10  12   1      295.04      267.31      4.60 o 
  -8  12   1      428.04      422.38      5.86 o 
  -6  12   1      134.42      131.43      2.97 o 
  -4  12   1       82.90       82.92      2.29 o 
  -2  12   1        8.87        7.66      1.35 o 
   0  12   1     1167.84     1216.61     12.15 o 
   2  12   1        7.93        8.34      1.18 o 
   4  12   1      217.65      232.67      4.18 o 
   6  12   1      574.17      605.53      6.39 o 
   8  12   1      368.97      380.24      5.17 o 
  10  12   1      226.51      226.27      4.55 o 
  12  12   1      227.01      227.61      4.79 o 
  14  12   1       13.72       12.52      1.93 o 
  16  12   1       83.12       88.44      4.29 o 
  18  12   1        0.95        3.64      2.02 o 
 -17  13   1       84.65       80.36      4.77 o 
 -15  13   1       21.47       18.23      2.22 o 
 -13  13   1        5.90        3.59      2.01 o 
 -11  13   1       58.82       58.63      4.14 o 
  -9  13   1      144.63      122.33      3.11 o 
  -7  13   1       22.82       23.74      1.73 o 
  -5  13   1       29.05       29.36      1.53 o 
  -3  13   1        2.39        2.47      1.02 o 
  -1  13   1      432.88      425.13      6.17 o 
   1  13   1      236.96      259.53      4.70 o 
   3  13   1       11.75       14.23      1.46 o 
   5  13   1       14.43       15.75      1.48 o 
   7  13   1      301.08      291.27      4.03 o 
   9  13   1      210.92      205.89      4.30 o 
  11  13   1      626.09      624.79     14.01 o 
  13  13   1       14.39       17.71      3.05 o 
  15  13   1       93.58      111.58      5.40 o 
  17  13   1       20.86       23.28      2.86 o 
 -14  14   1       39.66       41.18      2.73 o 
 -12  14   1       27.08       31.63      2.20 o 
 -10  14   1      636.68      624.43      9.30 o 
  -8  14   1      537.36      546.23      7.16 o 
  -6  14   1       21.20       27.99      2.30 o 
  -4  14   1      173.26      183.83      4.43 o 
  -2  14   1     1073.63     1061.34     11.48 o 
   0  14   1      115.13      118.57      3.33 o 
   2  14   1      316.72      312.38      5.43 o 
   4  14   1      824.98      891.35     10.23 o 
   6  14   1        1.69        1.56      1.04 o 
   8  14   1        0.40        0.57      0.98 o 
  10  14   1        6.83        6.34      1.41 o 
  12  14   1       17.42       18.47      1.95 o 
  14  14   1       10.20        8.58      1.99 o 
 -13  15   1       63.16       61.68      4.12 o 
 -11  15   1      372.15      371.15      6.39 o 
  -9  15   1      161.64      153.48      5.27 o 
  -7  15   1       39.74       39.32      2.72 o 
  -5  15   1       42.68       45.84      2.95 o 
  -3  15   1       66.35       66.10      2.56 o 
  -1  15   1       21.15       24.35      1.95 o 
   1  15   1        8.59       10.93      2.56 o 
   3  15   1       96.48      105.39      3.23 o 
   5  15   1       71.67       79.48      2.70 o 
   7  15   1        1.16        1.69      1.50 o 
   9  15   1       45.85       50.64      3.53 o 
  11  15   1        0.03        0.14      1.40 o 
  -8  16   1      143.51      155.52      6.72 o 
  -6  16   1       25.15       26.38      2.99 o 
  -4  16   1      428.29      429.88     10.26 o 
  -2  16   1       41.70       43.54      2.64 o 
   0  16   1       43.19       37.55      3.60 o 
   2  16   1      249.82      250.68      7.48 o 
   4  16   1        0.14        0.86      1.26 o 
   6  16   1      127.98      140.10      5.57 o 
   8  16   1        6.04        5.62      2.08 o 
  -1  17   1       52.63       52.79      4.28 o 
   1  17   1       45.15       40.35      3.87 o 
 -26   0   2       17.73        7.28      3.21 o 
 -24   0   2      111.64       95.77      6.91 o 
 -22   0   2      226.81      231.18      7.22 o 
 -20   0   2      208.38      200.98      6.44 o 
 -18   0   2      253.93      254.43      7.44 o 
 -16   0   2       31.93       34.33      4.90 o 
 -14   0   2       17.28       18.08      3.73 o 
 -12   0   2     1445.53     1303.53     12.79 o 
 -10   0   2      739.00      798.30     14.20 o 
  -8   0   2     2132.63     2370.25     20.80 o 
  -6   0   2     1144.45     1250.33     19.99 o 
   4   0   2      268.13      267.03      5.62 o 
  10   0   2     1058.69     1213.30      9.85 o 
  12   0   2     1895.60     1951.28     16.39 o 
  14   0   2      238.90      363.12      5.09 o 
  16   0   2       58.66       30.12      1.61 o 
  18   0   2      594.59      633.54      9.79 o 
  20   0   2     1015.16      999.86     13.81 o 
  22   0   2     1250.84     1289.15     36.80 o 
  24   0   2     1554.50     1566.65     34.14 o 
  26   0   2      121.41      117.21      8.14 o 
 -27   1   2        3.19        4.41      1.59 o 
 -25   1   2      171.18      174.20      5.34 o 
 -23   1   2      218.78      233.80      5.22 o 
 -21   1   2     1044.23     1057.08     12.12 o 
 -19   1   2     2107.21     2149.80     19.77 o 
 -17   1   2       93.07       91.12      2.13 o 
 -15   1   2      218.00      265.69      3.68 o 
 -13   1   2      179.19      123.07      2.58 o 
 -11   1   2      767.61      713.24      7.11 o 
  -9   1   2      590.77      618.66      6.38 o 
  -7   1   2     2004.51     2088.89     23.86 o 
   3   1   2      684.89      689.28     13.08 o 
   5   1   2     1169.90     1269.43     12.14 o 
   7   1   2     2633.98     2811.07     15.22 o 
   9   1   2       32.83       49.54      0.99 o 
  11   1   2     2296.01     2211.36     13.64 o 
  13   1   2     1239.23     1268.08      8.20 o 
  15   1   2        3.73       20.21      1.29 o 
  17   1   2      388.89      396.96      4.50 o 
  19   1   2      539.66      569.33      5.71 o 
  21   1   2       17.27       16.15      3.21 o 
  23   1   2      305.47      294.04      7.14 o 
  25   1   2        1.92        1.63      3.09 o 
 -26   2   2        0.23        1.99      1.53 o 
 -24   2   2      141.29      140.69      4.54 o 
 -22   2   2       76.45       76.48      3.51 o 
 -20   2   2        2.19        5.97      1.05 o 
 -18   2   2        9.43        9.75      1.10 o 
 -16   2   2       26.37       27.16      1.47 o 
 -14   2   2      352.35      327.83      4.15 o 
 -12   2   2      702.36      758.49     11.67 o 
 -10   2   2     1176.46     1255.68     11.04 o 
  -8   2   2       46.77       33.98      1.60 o 
  -2   2   2       20.72        6.32      1.12 o 
   0   2   2      110.16      132.90      3.68 o 
   2   2   2      312.14      300.20      3.95 o 
   4   2   2     1265.18     1296.87     15.15 o 
   6   2   2      534.64      631.27      9.09 o 
   8   2   2      892.61      915.74      6.07 o 
  10   2   2     2358.09     2403.22     14.00 o 
  12   2   2      607.55      624.87      5.36 o 
  14   2   2       27.46       28.64      1.33 o 
  16   2   2     1445.81     1504.25     10.96 o 
  18   2   2      135.79      137.53      3.12 o 
  20   2   2        7.24        7.28      1.33 o 
  22   2   2       84.78       81.72      3.84 o 
  24   2   2        0.00       -0.89      1.43 o 
 -25   3   2       16.69       14.29      2.91 o 
 -23   3   2       26.20       34.80      2.43 o 
 -21   3   2       45.97       50.28      2.20 o 
 -19   3   2       12.14       13.08      1.36 o 
 -17   3   2     1519.47     1550.86     12.92 o 
 -15   3   2       41.68       31.20      1.47 o 
 -13   3   2      675.58      649.49      6.26 o 
 -11   3   2        2.15        0.78      0.40 o 
  -9   3   2      320.83      316.30      2.43 o 
  -7   3   2     1444.66     1617.75     15.13 o 
  -5   3   2      106.53      116.69      2.76 o 
  -3   3   2     2059.35     2238.35     36.49 o 
  -1   3   2      524.84      506.28     10.06 o 
   1   3   2     1749.95     1875.17     42.56 o 
   3   3   2       76.11       93.87     14.61 o 
   5   3   2      520.26      612.56      7.38 o 
   7   3   2     2882.34     3178.44     25.12 o 
   9   3   2      179.02      184.22      2.29 o 
  11   3   2       44.19       39.16      1.38 o 
  13   3   2     1097.24     1168.95      8.15 o 
  15   3   2     1574.81     1576.16     13.16 o 
  17   3   2       31.16       53.67      2.15 o 
  19   3   2      696.57      702.69      8.79 o 
  21   3   2      210.16      202.89      7.16 o 
  23   3   2      225.64      233.87      6.01 o 
  25   3   2        5.13        5.69      1.73 o 
 -26   4   2       52.18       55.02      3.93 o 
 -24   4   2      217.69      222.57      7.82 o 
 -22   4   2      545.56      548.18      8.93 o 
 -20   4   2       28.49       32.52      2.50 o 
 -18   4   2      185.22      196.76      9.20 o 
 -16   4   2       74.26       78.36      2.98 o 
 -14   4   2      199.10      168.73      5.17 o 
 -12   4   2      159.62      197.77      3.21 o 
 -10   4   2       32.92       23.14      1.02 o 
  -8   4   2       20.78       20.38      0.99 o 
  -6   4   2      300.53      320.46      4.99 o 
  -4   4   2       13.22       17.02      2.85 o 
  -2   4   2     1393.04     1475.12     12.71 o 
   0   4   2      665.50      719.86     13.51 o 
   2   4   2      215.12      220.48      6.64 o 
   4   4   2       16.45       24.18      0.77 o 
   6   4   2     1229.92     1288.26      8.42 o 
   8   4   2      187.03      150.69      2.27 o 
  10   4   2     2478.35     2533.04     18.95 o 
  12   4   2        6.74        6.52      0.90 o 
  14   4   2      276.07      234.23      3.39 o 
  16   4   2      392.66      346.85      4.77 o 
  18   4   2      484.60      511.53      7.03 o 
  20   4   2      313.96      311.70      5.40 o 
  22   4   2      169.64      163.20      3.87 o 
  24   4   2       17.06       17.68      1.54 o 
 -25   5   2        5.00        6.12      2.47 o 
 -23   5   2      203.84      197.03      5.72 o 
 -21   5   2      185.59      176.04      6.16 o 
 -19   5   2       12.97        9.49      1.70 o 
 -17   5   2      644.98      631.05      9.31 o 
 -15   5   2     1110.02     1089.63     12.95 o 
 -13   5   2      178.64      165.46      3.40 o 
 -11   5   2     1094.22     1124.93      8.30 o 
  -9   5   2     2732.06     3035.16     17.00 o 
  -7   5   2      200.50      233.38      4.54 o 
  -5   5   2     1364.31     1631.56     22.08 o 
  -3   5   2     5763.75     6105.13    149.16 o 
  -1   5   2      398.45      519.57     10.23 o 
   5   5   2      157.29      176.40      2.07 o 
   7   5   2      431.18      456.78      3.46 o 
   9   5   2      120.51      107.05      3.57 o 
  11   5   2     2034.45     1983.40     16.33 o 
  13   5   2      265.57      261.53      3.96 o 
  15   5   2       46.85       48.47      5.24 o 
  17   5   2       20.31       19.55      1.54 o 
  19   5   2       39.06       33.64      1.87 o 
  21   5   2       52.71       52.31      3.45 o 
  23   5   2       45.24       36.68      3.04 o 
 -24   6   2      783.36      794.42     12.15 o 
 -22   6   2       20.21       24.34      2.57 o 
 -20   6   2        3.98        2.73      2.11 o 
 -18   6   2      277.85      262.06      6.71 o 
 -16   6   2      419.32      425.68      8.33 o 
 -14   6   2      797.45      759.21      9.89 o 
 -12   6   2      137.98      131.45      2.69 o 
 -10   6   2        8.85       10.06      0.66 o 
  -8   6   2       46.22       42.49      1.96 o 
  -6   6   2        2.24        1.84      1.22 o 
  -4   6   2     1057.69      996.77     11.04 o 
  -2   6   2       48.73       41.33      1.54 o 
   0   6   2      222.47      381.37      3.76 o 
   2   6   2     2587.92     2975.78     20.45 o 
   4   6   2      955.11     1104.77      9.95 o 
   6   6   2       17.86       21.00      1.53 o 
   8   6   2       47.42       38.85      1.53 o 
  10   6   2       36.97       48.26      3.27 o 
  12   6   2       30.96       25.11      1.58 o 
  14   6   2      678.37      711.97      9.96 o 
  16   6   2       40.90       49.47      2.91 o 
  18   6   2      235.11      244.73      6.85 o 
  20   6   2      209.46      215.54      6.79 o 
  22   6   2        7.48        8.35      3.02 o 
  24   6   2        3.46        4.67      2.17 o 
 -23   7   2        0.67        1.10      2.82 o 
 -21   7   2      987.75      937.53     15.46 o 
 -19   7   2        5.51        3.94      1.72 o 
 -17   7   2       10.14       11.34      1.74 o 
 -15   7   2      340.11      338.09      6.15 o 
 -13   7   2      130.75      138.89      3.20 o 
 -11   7   2      134.45      116.94      3.55 o 
  -9   7   2        0.01        0.47      0.96 o 
  -7   7   2      273.44      258.51      5.16 o 
  -5   7   2        4.57       10.39      1.23 o 
  -3   7   2     1522.72     1374.79     13.88 o 
  -1   7   2      105.49      100.54      4.43 o 
   1   7   2     5286.76     5518.02     85.43 o 
   3   7   2       70.21       60.78      3.05 o 
   5   7   2      811.14     1019.62      9.60 o 
   7   7   2      154.80      205.54      5.60 o 
   9   7   2     3836.69     3891.98     30.23 o 
  11   7   2       17.28       23.68      1.55 o 
  13   7   2     2476.27     2508.29     22.41 o 
  15   7   2     1327.03     1335.28     32.10 o 
  17   7   2       19.00       27.19      2.53 o 
  19   7   2      368.13      352.97      8.67 o 
  21   7   2       92.78      106.10      5.08 o 
  23   7   2        2.29        1.78      2.04 o 
 -22   8   2      167.52      164.22      6.02 o 
 -20   8   2        0.70       -0.81      2.46 o 
 -18   8   2       14.38        5.65      2.05 o 
 -16   8   2      180.87      165.40      4.36 o 
 -14   8   2      681.05      670.56      9.18 o 
 -12   8   2       24.78       36.19      1.38 o 
 -10   8   2     2110.94     2191.34     23.75 o 
  -8   8   2      876.65      826.87     11.21 o 
  -6   8   2     2437.88     2368.30     23.87 o 
  -4   8   2      443.94      479.26      5.04 o 
  -2   8   2       43.04       64.72      1.76 o 
   0   8   2     2729.52     2870.50     22.11 o 
   2   8   2     2738.49     2994.23     26.02 o 
   4   8   2        1.18        1.75      0.57 o 
   6   8   2      735.28      728.88      6.93 o 
   8   8   2     1766.03     1801.02     14.43 o 
  10   8   2       30.05       14.53      1.41 o 
  12   8   2     2167.83     2102.54     17.48 o 
  14   8   2       17.96       20.96      2.04 o 
  16   8   2      377.05      368.83      7.22 o 
  18   8   2       92.86       91.09      5.19 o 
  20   8   2      263.96      248.11      7.44 o 
  22   8   2        0.14        0.58      2.00 o 
 -23   9   2       32.93       28.66      3.35 o 
 -21   9   2       16.25       16.14      2.11 o 
 -19   9   2      111.34      108.86      4.36 o 
 -17   9   2      315.39      314.13      6.40 o 
 -15   9   2        0.01        0.01      1.03 o 
 -13   9   2      366.35      380.41      5.26 o 
 -11   9   2       44.57       41.06      3.50 o 
  -9   9   2       21.12       31.08      2.47 o 
  -7   9   2       75.68       59.51      2.76 o 
  -5   9   2      948.03      879.21     11.12 o 
  -3   9   2        2.00        0.60      0.69 o 
  -1   9   2      599.22      590.47      5.62 o 
   1   9   2      550.65      573.70      6.46 o 
   3   9   2        1.27       -0.43      0.51 o 
   5   9   2       31.41       28.17      1.36 o 
   7   9   2      762.74      722.34      7.16 o 
   9   9   2      499.87      470.11      5.59 o 
  11   9   2      145.53      133.48      2.93 o 
  13   9   2       40.79       39.28      2.40 o 
  15   9   2        0.19        0.04      1.21 o 
  17   9   2        9.44       10.16      2.40 o 
  19   9   2        0.02        0.20      1.56 o 
  21   9   2        2.08        3.18      2.05 o 
 -22  10   2        6.12       12.83      3.32 o 
 -20  10   2     1062.34     1071.70     22.61 o 
 -18  10   2      258.42      256.49      5.05 o 
 -16  10   2       11.81       10.74      1.67 o 
 -14  10   2       80.83       88.97      3.33 o 
 -12  10   2      511.41      528.63      6.88 o 
 -10  10   2      453.09      452.86     10.45 o 
  -8  10   2       50.61       48.13      3.01 o 
  -6  10   2      226.77      234.36      5.23 o 
  -4  10   2      291.70      297.62      4.15 o 
  -2  10   2      733.03      710.43      6.63 o 
   0  10   2       27.03       36.83      4.10 o 
   2  10   2      232.51      199.56      3.82 o 
   4  10   2      158.77      173.84      2.85 o 
   6  10   2      646.52      574.79      6.13 o 
   8  10   2      522.71      451.49      5.43 o 
  10  10   2        8.40        9.76      1.13 o 
  12  10   2      540.92      516.65      6.42 o 
  14  10   2       39.62       36.32      2.12 o 
  16  10   2       43.64       48.99      3.21 o 
  18  10   2      255.08      238.05      6.23 o 
  20  10   2       47.29       41.06      3.29 o 
 -19  11   2       26.03       27.36      3.01 o 
 -17  11   2        0.03        2.07      1.51 o 
 -15  11   2       19.10       23.88      2.21 o 
 -13  11   2      262.16      266.91      4.67 o 
 -11  11   2      408.96      407.81      8.48 o 
  -9  11   2        0.80       -0.51      1.94 o 
  -7  11   2       52.80       47.95      2.96 o 
  -5  11   2      787.64      778.60     11.26 o 
  -3  11   2     2840.78     2776.13     21.99 o 
  -1  11   2      119.57      134.51      5.45 o 
   1  11   2      917.70      884.35     16.85 o 
   3  11   2        8.00        7.34      1.07 o 
   5  11   2      118.39      132.21      2.61 o 
   7  11   2       84.26       65.87      2.04 o 
   9  11   2        0.73        0.46      0.80 o 
  11  11   2      155.38      157.89      3.69 o 
  13  11   2     1579.84     1589.38     15.85 o 
  15  11   2      290.82      282.51     10.10 o 
  17  11   2      183.65      183.94      4.67 o 
  19  11   2      196.57      195.28      7.20 o 
 -18  12   2       33.84       30.97      4.02 o 
 -16  12   2        0.54       -2.17      2.17 o 
 -14  12   2       61.01       69.17      4.22 o 
 -12  12   2        1.27        0.58      1.67 o 
 -10  12   2      635.20      602.12     12.81 o 
  -8  12   2        4.25        4.27      0.95 o 
  -6  12   2      202.75      213.88      3.82 o 
  -4  12   2      199.51      196.78      2.98 o 
  -2  12   2      224.85      215.89      3.95 o 
   0  12   2       17.96       18.23      1.53 o 
   2  12   2        6.75        8.74      1.67 o 
   4  12   2        2.66        4.86      1.07 o 
   6  12   2      192.49      212.77      3.45 o 
   8  12   2       47.60       41.35      1.80 o 
  10  12   2        3.42        1.38      0.92 o 
  12  12   2       22.01       23.95      1.63 o 
  14  12   2      243.55      248.45      4.59 o 
  16  12   2        3.43        4.18      1.28 o 
  18  12   2       15.02       14.72      2.68 o 
 -17  13   2      183.28      193.84      5.41 o 
 -15  13   2      547.22      555.45      9.50 o 
 -13  13   2        1.16        1.52      2.93 o 
 -11  13   2       14.93       17.58      1.95 o 
  -9  13   2       46.04       50.11      2.10 o 
  -7  13   2      217.56      223.80      4.09 o 
  -5  13   2       88.16       97.17      3.48 o 
  -3  13   2        0.88        2.17      1.05 o 
  -1  13   2       45.89       48.53      2.25 o 
   1  13   2      309.69      325.63      5.41 o 
   3  13   2      630.62      649.41      8.53 o 
   5  13   2       38.58       39.35      2.13 o 
   7  13   2       89.35      100.02      2.42 o 
   9  13   2      241.90      238.07      3.88 o 
  11  13   2      331.64      322.29      4.95 o 
  13  13   2       95.60      109.10      3.70 o 
  15  13   2      268.62      280.51      7.44 o 
 -14  14   2       16.70       13.89      3.93 o 
 -12  14   2        6.28        8.82      2.27 o 
 -10  14   2        6.49        6.83      1.81 o 
  -8  14   2        2.22        0.53      1.03 o 
  -6  14   2        3.33        3.30      0.90 o 
  -4  14   2        1.47       -1.25      1.25 o 
  -2  14   2       27.81       27.79      2.55 o 
   0  14   2       34.43       40.31      3.47 o 
   2  14   2      173.55      190.02      4.22 o 
   4  14   2       88.18       95.49      3.06 o 
   6  14   2       28.30       31.27      2.02 o 
   8  14   2        1.63        3.44      0.88 o 
  10  14   2      506.37      518.78      7.55 o 
  12  14   2      349.80      361.80      7.04 o 
  14  14   2        1.58        1.26      1.70 o 
 -11  15   2        2.11       -0.09      2.04 o 
  -9  15   2      117.92      117.69      3.07 o 
  -7  15   2      244.78      242.96      5.72 o 
  -5  15   2       21.11       22.87      2.88 o 
  -3  15   2      102.45      102.87      2.86 o 
  -1  15   2        8.76        9.21      1.45 o 
   1  15   2      223.62      244.13      4.96 o 
   3  15   2       44.04       45.11      2.54 o 
   5  15   2        7.89        6.90      1.51 o 
   7  15   2       30.25       31.89      1.94 o 
   9  15   2       70.23       82.45      4.55 o 
  11  15   2       57.81       58.50      2.91 o 
  -8  16   2        3.61        5.73      1.93 o 
  -6  16   2      296.58      310.58      7.96 o 
  -4  16   2      341.33      368.39     17.59 o 
  -2  16   2       26.07       33.87      2.31 o 
   0  16   2        0.62        1.29      1.95 o 
   2  16   2        0.40        2.42      5.60 o 
   4  16   2       66.88       77.33      5.25 o 
   6  16   2        4.97        1.44      1.95 o 
   8  16   2       95.80       95.65      4.82 o 
 -27   1   3        9.52        7.27      1.93 o 
 -25   1   3       53.60       50.78      3.38 o 
 -23   1   3        1.31        2.08      1.37 o 
 -21   1   3      628.12      652.29      8.87 o 
 -19   1   3       50.28       56.69      2.61 o 
 -17   1   3      178.88      180.78      3.97 o 
 -15   1   3      842.80      823.79     10.37 o 
 -13   1   3      951.51      995.86      9.50 o 
 -11   1   3     1032.36     1046.74      9.55 o 
  -9   1   3     1481.38     1543.56     11.49 o 
  -7   1   3      333.29      332.25      3.94 o 
  -5   1   3       90.36      146.61      6.49 o 
  -3   1   3     2626.31     2869.42     25.95 o 
  -1   1   3        2.85        7.28      0.74 o 
   3   1   3        3.07        2.98      0.62 o 
   5   1   3     2198.19     2432.04     22.23 o 
   7   1   3      935.01     1022.36      6.98 o 
   9   1   3      158.20      155.98      2.08 o 
  11   1   3      709.44      734.58      7.25 o 
  13   1   3        0.52        2.48      0.60 o 
  15   1   3        4.97        3.78      1.37 o 
  17   1   3       36.74       34.31      1.80 o 
  19   1   3      223.26      226.64      4.31 o 
  21   1   3       78.26       75.20      4.54 o 
  23   1   3       12.27       12.65      2.28 o 
  25   1   3      460.31      449.31     13.17 o 
 -26   2   3      100.21      100.34      3.77 o 
 -24   2   3       58.06       62.48      3.35 o 
 -22   2   3      398.13      384.81     10.20 o 
 -20   2   3      216.61      240.23      4.77 o 
 -18   2   3       48.57       40.32      1.76 o 
 -16   2   3       43.32       50.15      1.79 o 
 -14   2   3      100.12       95.77      2.15 o 
 -12   2   3      404.32      336.73      6.94 o 
 -10   2   3      674.65      694.24      5.96 o 
  -8   2   3      380.45      450.84      4.45 o 
  -6   2   3     1703.46     1938.86     15.22 o 
  -2   2   3      277.04      238.68      3.29 o 
   0   2   3     1119.08     1084.06     17.83 o 
   2   2   3       58.76       67.84      3.13 o 
   4   2   3      435.15      453.95      4.04 o 
   6   2   3       14.70       44.25      1.89 o 
   8   2   3     1395.10     1355.37      7.89 o 
  10   2   3      119.76       88.43      1.78 o 
  12   2   3     3579.00     3691.93     26.19 o 
  14   2   3      969.45      864.56      8.47 o 
  16   2   3       28.20       21.52      1.71 o 
  18   2   3      340.54      326.01      5.71 o 
  20   2   3      321.99      326.88      5.61 o 
  22   2   3      715.85      704.18     11.44 o 
  24   2   3       41.20       40.44      3.32 o 
 -25   3   3       16.27       19.77      3.22 o 
 -23   3   3        0.04        0.97      1.18 o 
 -21   3   3      452.52      473.84      6.16 o 
 -19   3   3       31.13       37.98      1.87 o 
 -17   3   3        2.88        0.70      0.78 o 
 -15   3   3       84.55       91.48      2.54 o 
 -13   3   3     1162.69     1148.39     11.55 o 
 -11   3   3       66.37       75.84      1.35 o 
  -9   3   3     2739.30     2641.09     17.01 o 
  -7   3   3       19.39       44.01      1.28 o 
  -5   3   3     2099.25     2409.90     18.59 o 
  -3   3   3     2295.78     2297.59     37.77 o 
   1   3   3        9.10        9.98      0.65 o 
   3   3   3     6501.71     6239.91     96.16 o 
   5   3   3     1944.05     2161.20     14.54 o 
   7   3   3      186.82      151.33      2.75 o 
   9   3   3     1272.09     1309.02      9.97 o 
  11   3   3       62.50       55.93      1.56 o 
  13   3   3       45.95       57.33      2.75 o 
  15   3   3        0.50        0.78      1.06 o 
  17   3   3      451.71      442.70      6.55 o 
  19   3   3        7.30        5.86      1.32 o 
  21   3   3        2.80        1.93      1.31 o 
  23   3   3       65.74       73.77      3.85 o 
  25   3   3       21.14       26.91      3.36 o 
 -26   4   3        0.40       -0.21      2.22 o 
 -24   4   3        5.33        1.15      3.96 o 
 -22   4   3      776.34      785.30     11.07 o 
 -20   4   3      154.11      158.76      4.44 o 
 -18   4   3      229.66      218.77      5.02 o 
 -16   4   3     1064.08     1040.95     12.56 o 
 -14   4   3     1575.73     1434.03     15.37 o 
 -12   4   3       60.00       78.70      1.90 o 
 -10   4   3     2041.48     2175.15     14.00 o 
  -8   4   3     2486.79     2716.07     21.73 o 
  -6   4   3       39.58       16.89      1.45 o 
  -4   4   3     4458.43     4688.44     45.69 o 
   4   4   3      262.37      226.06      4.88 o 
   6   4   3      683.93      550.03      7.15 o 
   8   4   3     5037.71     5193.13     54.27 o 
  10   4   3     7235.92     7062.28     43.74 o 
  12   4   3        7.62        7.90      1.47 o 
  14   4   3      460.56      451.90      5.69 o 
  16   4   3      731.82      776.13      9.11 o 
  18   4   3      186.51      156.32      3.78 o 
  20   4   3       87.16       81.84      3.00 o 
  22   4   3       66.93       68.77      3.13 o 
  24   4   3       45.96       39.00      2.19 o 
 -25   5   3       31.79       29.38      3.81 o 
 -23   5   3      125.24      124.11      4.74 o 
 -21   5   3      102.60      109.24      4.02 o 
 -19   5   3      123.99      121.37      4.03 o 
 -17   5   3       32.65       32.28      2.38 o 
 -15   5   3      499.51      506.82      7.64 o 
 -13   5   3      178.93      195.70      6.90 o 
 -11   5   3      156.25      152.98      2.29 o 
  -9   5   3      312.79      300.87      2.81 o 
  -7   5   3      174.83      181.40      2.80 o 
  -5   5   3      310.63      283.35      3.54 o 
  -3   5   3     1045.62     1087.75      9.68 o 
  -1   5   3      778.62      871.56      9.83 o 
   1   5   3     5740.14     6058.35     96.09 o 
   3   5   3      487.49      577.73      4.89 o 
   5   5   3      332.90      312.77      3.33 o 
   7   5   3      583.40      540.50      6.45 o 
   9   5   3     7116.71     7055.27     53.80 o 
  11   5   3      175.69      169.83      5.10 o 
  13   5   3      288.44      283.82      6.75 o 
  15   5   3       76.89       91.40      2.64 o 
  17   5   3      496.39      524.79     10.91 o 
  19   5   3        2.73        4.75      1.28 o 
  21   5   3       66.10       61.82      3.19 o 
  23   5   3       24.58       26.16      4.09 o 
 -24   6   3      134.51      136.18      4.76 o 
 -22   6   3       88.56       86.51      3.89 o 
 -20   6   3       19.58       16.65      2.07 o 
 -18   6   3       99.75       76.99      7.89 o 
 -16   6   3       11.16       12.89      1.82 o 
 -14   6   3      136.02      117.66      3.33 o 
 -12   6   3       57.35       73.15      2.46 o 
 -10   6   3      353.72      369.74      3.48 o 
  -8   6   3     3623.20     3449.08     27.76 o 
  -6   6   3      196.04      160.03      3.72 o 
  -4   6   3     1296.12     1321.66     11.65 o 
  -2   6   3      452.11      431.39      4.11 o 
   0   6   3      745.85      735.91      5.77 o 
   2   6   3       36.87       68.91      1.98 o 
   4   6   3      516.51      519.41      7.06 o 
   6   6   3      255.23      262.82      3.62 o 
   8   6   3        1.57        1.61      0.44 o 
  10   6   3        1.98        0.51      0.45 o 
  12   6   3       10.53       17.66      1.64 o 
  14   6   3     1285.59     1321.85     20.40 o 
  16   6   3       22.15       29.74      2.47 o 
  18   6   3      880.06      865.81     14.63 o 
  20   6   3       11.95       14.52      2.56 o 
  22   6   3        0.39       -0.84      1.71 o 
 -23   7   3        3.62        4.97      2.07 o 
 -21   7   3        5.37        6.11      2.06 o 
 -19   7   3        0.15        0.51      1.48 o 
 -17   7   3       12.03        6.68      1.69 o 
 -15   7   3        1.35        4.44      1.25 o 
 -13   7   3      517.64      531.11      7.51 o 
 -11   7   3      215.65      210.42      3.72 o 
  -9   7   3       16.20       10.36      1.53 o 
  -7   7   3      599.70      587.04     12.55 o 
  -5   7   3     2432.32     2280.46     22.63 o 
  -3   7   3       80.46       87.85      2.06 o 
  -1   7   3      674.18      714.81      8.08 o 
   1   7   3      116.17      125.36      3.36 o 
   3   7   3      261.81      214.86      3.40 o 
   5   7   3      224.42      201.54      2.54 o 
   7   7   3       50.38       19.57      1.75 o 
   9   7   3      605.77      536.84      6.95 o 
  11   7   3     1091.47     1106.39     10.59 o 
  13   7   3       61.99       54.99      3.08 o 
  15   7   3       18.85       20.54      2.70 o 
  17   7   3       11.09        7.96      1.77 o 
  19   7   3      106.29      100.95      4.85 o 
  21   7   3       87.05       94.73      4.95 o 
  23   7   3       56.13       55.59      4.43 o 
 -24   8   3       10.22        7.14      3.19 o 
 -22   8   3      294.06      272.08      7.59 o 
 -20   8   3     1047.59     1020.05     34.49 o 
 -18   8   3       61.55       60.12      3.48 o 
 -16   8   3      113.19       98.75      3.43 o 
 -14   8   3       33.70       35.01      2.07 o 
 -12   8   3     1502.93     1513.14     14.58 o 
 -10   8   3      478.16      481.07      8.44 o 
  -8   8   3      469.61      443.69      7.63 o 
  -6   8   3      507.18      470.88      7.47 o 
  -4   8   3       36.99       41.83      1.44 o 
  -2   8   3     1565.61     1574.41     13.47 o 
   0   8   3      181.99      169.10      3.06 o 
   2   8   3      544.16      497.56      4.82 o 
   4   8   3      196.17      183.92      2.88 o 
   6   8   3      106.71      143.65      2.68 o 
   8   8   3      172.92      168.48      5.74 o 
  10   8   3      147.70      166.49      5.68 o 
  12   8   3        0.07        1.27      0.97 o 
  14   8   3       11.05        9.02      1.66 o 
  16   8   3       89.69       73.77      3.46 o 
  18   8   3       54.86       51.92      3.41 o 
  20   8   3        5.33        4.22      2.01 o 
  22   8   3        0.88       -0.70      1.92 o 
 -23   9   3      395.02      395.25      7.64 o 
 -21   9   3      589.18      562.02     14.77 o 
 -19   9   3      145.52      135.75      5.76 o 
 -17   9   3       83.35       88.25      3.89 o 
 -15   9   3       16.52       18.06      1.82 o 
 -13   9   3        5.03        4.70      1.28 o 
 -11   9   3      402.43      370.89     19.37 o 
  -9   9   3      545.82      488.75      8.55 o 
  -7   9   3       21.63       25.45      2.16 o 
  -5   9   3     2662.05     2491.21     25.04 o 
  -3   9   3     2579.05     2523.78     18.39 o 
  -1   9   3      117.89       97.18      2.03 o 
   1   9   3      287.70      360.96      4.04 o 
   3   9   3        2.76        9.74      1.06 o 
   5   9   3     2149.08     1742.60     13.94 o 
   7   9   3     1421.41     1248.06     10.98 o 
   9   9   3      858.42      812.55      8.34 o 
  11   9   3        8.53        5.50      1.07 o 
  13   9   3        7.84        6.38      1.39 o 
  15   9   3        8.36        5.29      1.61 o 
  17   9   3      294.73      311.30      7.02 o 
  19   9   3       71.22       65.93      3.81 o 
  21   9   3      294.20      298.49      7.48 o 
 -22  10   3      195.46      184.25      5.73 o 
 -20  10   3       32.24       31.38      2.82 o 
 -18  10   3       31.59       30.27      2.53 o 
 -16  10   3       44.10       46.55      2.60 o 
 -14  10   3      219.00      225.09      4.59 o 
 -12  10   3      185.82      174.75      5.58 o 
 -10  10   3     1391.45     1347.97     20.21 o 
  -8  10   3       91.48       93.38      3.64 o 
  -6  10   3     1002.48     1020.44     13.09 o 
  -4  10   3      118.66      124.84      2.21 o 
  -2  10   3     3860.64     3746.20     27.43 o 
   0  10   3       12.71       12.24      0.90 o 
   2  10   3      397.41      393.20      9.19 o 
   4  10   3      249.95      213.61      3.55 o 
   6  10   3       65.05       60.69      3.04 o 
   8  10   3      344.55      340.08      4.75 o 
  10  10   3      492.89      504.70      6.29 o 
  12  10   3       20.32       24.23      1.71 o 
  14  10   3       84.39       88.28      3.10 o 
  16  10   3      104.62       95.35      4.66 o 
  18  10   3      130.85      122.81      4.70 o 
  20  10   3      148.30      148.87      5.89 o 
 -19  11   3       10.55       12.40      1.56 o 
 -17  11   3       47.42       48.89      3.24 o 
 -15  11   3        0.35       -0.27      1.15 o 
 -13  11   3      233.68      205.83      7.70 o 
 -11  11   3      386.64      377.50     10.01 o 
  -9  11   3      107.35      108.31      4.38 o 
  -7  11   3      483.92      484.01      8.47 o 
  -5  11   3        4.26        3.37      0.90 o 
  -3  11   3      300.59      278.03      3.75 o 
  -1  11   3       10.06       11.54      0.91 o 
   1  11   3      128.08      132.69      3.10 o 
   3  11   3      217.47      243.99      4.34 o 
   5  11   3      234.51      198.55      3.30 o 
   7  11   3       30.92       36.11      1.72 o 
   9  11   3       39.56       38.30      1.88 o 
  11  11   3       10.85       11.84      1.35 o 
  13  11   3        9.47       10.22      1.52 o 
  15  11   3      191.72      193.20      5.06 o 
  17  11   3       73.25       77.22      5.48 o 
  19  11   3        6.62        5.00      2.02 o 
 -18  12   3       30.25       27.89      2.74 o 
 -16  12   3       50.52       50.77      2.80 o 
 -14  12   3        1.50       -0.95      2.70 o 
 -12  12   3      502.84      529.68     10.38 o 
 -10  12   3      257.16      252.39     11.21 o 
  -8  12   3      560.92      549.80     13.54 o 
  -6  12   3       17.99       17.15      1.38 o 
  -4  12   3      484.29      495.99      5.35 o 
  -2  12   3      947.63      949.15     10.16 o 
   0  12   3        1.34        3.65      1.35 o 
   2  12   3       85.75       97.80      2.85 o 
   4  12   3       83.38       81.86      2.69 o 
   6  12   3       53.19       65.26      2.04 o 
   8  12   3      319.92      309.37      4.63 o 
  10  12   3       32.11       35.15      1.93 o 
  12  12   3      649.46      677.92      8.00 o 
  14  12   3      917.35      936.70     11.06 o 
  16  12   3       62.59       58.47      4.06 o 
 -17  13   3        2.48        1.95      1.48 o 
 -15  13   3        5.23        3.80      3.30 o 
 -13  13   3       64.17       49.99      4.73 o 
 -11  13   3      112.43      100.43      4.78 o 
  -9  13   3        3.30        1.74      1.65 o 
  -7  13   3       63.86       59.37      2.29 o 
  -5  13   3       92.29       86.99      2.60 o 
  -3  13   3      766.25      751.01      8.63 o 
  -1  13   3      129.13      138.56      3.43 o 
   1  13   3      175.32      188.53      4.09 o 
   3  13   3       21.59       19.87      1.73 o 
   5  13   3      181.31      174.16      3.99 o 
   7  13   3       14.92       14.63      1.49 o 
   9  13   3        0.01        1.22      0.99 o 
  11  13   3       40.07       43.09      2.62 o 
  13  13   3      186.65      199.56      4.21 o 
  15  13   3       52.46       57.98      4.11 o 
 -14  14   3       54.64       48.04      6.02 o 
 -12  14   3      305.80      290.26     11.12 o 
 -10  14   3      667.89      674.28     11.56 o 
  -8  14   3       48.43       48.52      2.92 o 
  -6  14   3        1.03        2.24      1.02 o 
  -4  14   3     1129.38     1109.41     14.25 o 
  -2  14   3      219.23      211.83      4.29 o 
   0  14   3      767.11      804.82     10.18 o 
   2  14   3      407.82      435.06      6.75 o 
   4  14   3      322.93      305.86      5.57 o 
   6  14   3        7.25        4.36      1.32 o 
   8  14   3       61.73       59.33      2.81 o 
  10  14   3      846.94      854.59      9.37 o 
  12  14   3      176.11      187.12      5.16 o 
 -11  15   3      187.72      194.25      9.39 o 
  -9  15   3      452.19      471.31      7.03 o 
  -7  15   3       27.53       23.89      2.29 o 
  -5  15   3      113.04      126.93      4.28 o 
  -3  15   3      486.54      476.57      8.57 o 
  -1  15   3      271.97      265.63      5.08 o 
   1  15   3      102.94      114.99      3.51 o 
   3  15   3      183.38      184.86      4.41 o 
   5  15   3       62.45       69.00      3.73 o 
   7  15   3      205.76      223.61      5.14 o 
   9  15   3        9.88       11.29      2.49 o 
  11  15   3      167.45      162.51      4.23 o 
  -8  16   3       85.96       98.26      4.30 o 
  -6  16   3      107.84      108.54      4.75 o 
  -4  16   3       26.82       21.29      2.91 o 
  -2  16   3       18.91       18.84      2.57 o 
   0  16   3      129.38      116.66      5.26 o 
   2  16   3        3.66        4.45      2.03 o 
   4  16   3        1.42        0.30      1.82 o 
   6  16   3      100.00       86.66      6.48 o 
 -26   0   4        0.02       -0.13      2.01 o 
 -24   0   4     2297.14     2213.53     30.17 o 
 -22   0   4      786.21      776.75     20.75 o 
 -20   0   4     1782.38     1789.55     24.61 o 
 -18   0   4      147.60      143.33      5.04 o 
 -16   0   4      632.65      583.21     10.36 o 
 -14   0   4      432.28      356.48      8.96 o 
 -12   0   4     6694.23     6101.31     81.38 o 
 -10   0   4        7.56        3.97      0.56 o 
  -8   0   4     1153.47     1162.21     11.23 o 
   0   0   4      725.81      793.06     15.18 o 
   2   0   4      371.29      400.52      6.18 o 
   6   0   4      500.45      631.15      6.56 o 
   8   0   4     1003.92      985.28     11.26 o 
  10   0   4      718.44      637.85     10.30 o 
  12   0   4        2.48        4.08      3.72 o 
  14   0   4       73.06      120.72      3.32 o 
  16   0   4      318.41      281.69      5.23 o 
  18   0   4       58.10       63.96      2.40 o 
  20   0   4        3.32        5.89      3.15 o 
  22   0   4      314.85      305.95     12.91 o 
  24   0   4       88.62       95.78      7.62 o 
 -27   1   4        9.57        9.16      2.28 o 
 -25   1   4       23.21       19.96      3.60 o 
 -23   1   4      127.78      128.73      3.88 o 
 -21   1   4      920.04      930.48     11.04 o 
 -19   1   4      352.02      369.54      9.29 o 
 -17   1   4      380.82      378.43      5.75 o 
 -15   1   4      182.78      178.21      3.17 o 
 -13   1   4     7499.16     7302.41     54.33 o 
 -11   1   4     3377.48     3309.87     23.02 o 
  -9   1   4      375.50      449.22      4.14 o 
  -7   1   4     2281.91     2530.68     17.73 o 
  -1   1   4     2376.58     2410.44     25.55 o 
   1   1   4       21.82       15.92      2.33 o 
   3   1   4     1766.27     2039.67     16.40 o 
   5   1   4      582.54      717.55      6.46 o 
   7   1   4      463.43      392.67      4.01 o 
   9   1   4      286.65      294.63      3.19 o 
  11   1   4      392.67      328.13      3.74 o 
  13   1   4       56.46       62.34      1.65 o 
  15   1   4        0.06       -0.53      0.59 o 
  17   1   4       77.75       74.33      2.71 o 
  19   1   4       83.94       87.14      3.11 o 
  21   1   4       46.16       52.95      3.62 o 
  23   1   4      277.41      266.90      8.60 o 
  25   1   4       74.42       76.57      6.39 o 
 -26   2   4       47.44       42.23      2.75 o 
 -24   2   4      169.94      164.53      5.40 o 
 -22   2   4       18.98       20.49      2.10 o 
 -20   2   4       98.36      113.48      3.29 o 
 -18   2   4       32.95       32.77      1.60 o 
 -16   2   4        0.02        1.66      0.74 o 
 -14   2   4      135.75      138.91      2.58 o 
 -12   2   4      411.99      398.54      9.09 o 
 -10   2   4      287.03      381.66      4.41 o 
  -8   2   4     2154.85     2379.19     15.62 o 
  -6   2   4      305.31      310.48      3.69 o 
  -4   2   4       46.08       60.57      1.62 o 
  -2   2   4      190.76      216.15      3.60 o 
   0   2   4     1061.84     1194.09      9.29 o 
   2   2   4       38.74       24.97      1.15 o 
   4   2   4     3468.51     3708.09     23.79 o 
   6   2   4       44.96       57.25      1.42 o 
   8   2   4      901.09      827.67      5.83 o 
  10   2   4        0.99        1.96      0.50 o 
  12   2   4     1293.96     1224.01     12.29 o 
  14   2   4        2.38        2.59      0.96 o 
  16   2   4      106.94       69.19      2.61 o 
  18   2   4        3.60        9.20      1.44 o 
  20   2   4       97.91       93.23      3.26 o 
  22   2   4        4.12        2.60      2.62 o 
  24   2   4        0.46        2.87      2.23 o 
 -25   3   4      115.36      117.34      5.95 o 
 -23   3   4       35.04       36.58      3.96 o 
 -21   3   4        1.30        2.19      0.92 o 
 -19   3   4        1.78        3.86      0.98 o 
 -17   3   4       10.97        9.33      1.02 o 
 -15   3   4      148.19      140.73      2.60 o 
 -13   3   4      717.01      731.32      6.81 o 
 -11   3   4     1223.92     1350.99      8.60 o 
  -9   3   4     4517.50     4776.22     42.32 o 
  -7   3   4      149.34      155.79      1.92 o 
  -5   3   4     1714.07     1939.51     17.29 o 
  -1   3   4      888.30     1006.48      9.14 o 
   1   3   4     2308.46     2495.85     14.67 o 
   3   3   4     1556.84     1754.15     11.69 o 
   5   3   4        4.82       11.93      1.10 o 
   7   3   4       28.80       40.72      1.28 o 
   9   3   4      531.33      533.61      5.94 o 
  11   3   4       30.84       20.75      1.27 o 
  13   3   4     1839.68     1787.28     16.37 o 
  15   3   4        0.03       -0.40      0.92 o 
  17   3   4      406.27      414.02      7.38 o 
  19   3   4       13.08       10.45      1.54 o 
  21   3   4       71.86       70.71      2.99 o 
  23   3   4      136.37      137.10      4.89 o 
 -26   4   4       76.69       70.97      5.41 o 
 -24   4   4       91.46       79.39      6.44 o 
 -22   4   4        4.95        2.35      1.50 o 
 -20   4   4      108.57      109.03      3.74 o 
 -18   4   4      134.83      142.69      4.06 o 
 -16   4   4       45.64       32.15      2.22 o 
 -14   4   4        0.19       -0.25      0.76 o 
 -12   4   4      664.43      685.26     10.18 o 
 -10   4   4       31.34       46.37      2.36 o 
  -8   4   4        3.35        1.32      0.58 o 
  -6   4   4      838.33      977.13      8.44 o 
  -4   4   4     1665.96     1827.65     13.30 o 
  -2   4   4      774.38      816.75      8.79 o 
   0   4   4      849.91      928.12      7.54 o 
   2   4   4      329.29      379.05      3.62 o 
   4   4   4        2.29        6.11      1.55 o 
   6   4   4       22.46       13.51      1.32 o 
   8   4   4      622.90      648.48     11.99 o 
  10   4   4      828.57      791.62      9.68 o 
  12   4   4      395.11      355.90      5.29 o 
  14   4   4        0.18        2.27      1.03 o 
  16   4   4      419.35      442.34      6.58 o 
  18   4   4        0.00       -1.00      1.00 o 
  20   4   4       52.57       52.49      2.72 o 
  22   4   4       24.63       23.71      2.05 o 
  24   4   4       43.60       50.46      4.79 o 
 -25   5   4      261.74      260.95     14.66 o 
 -23   5   4      377.79      379.05      7.39 o 
 -21   5   4       21.49       23.57      2.42 o 
 -19   5   4      492.23      472.88      8.07 o 
 -17   5   4      970.75      940.11     12.10 o 
 -15   5   4      108.20      107.23      4.00 o 
 -13   5   4      256.09      277.23      4.15 o 
 -11   5   4      273.21      285.20      3.73 o 
  -9   5   4      176.93      188.01      2.65 o 
  -7   5   4      228.31      184.53      2.00 o 
  -5   5   4     1011.06     1215.75      8.33 o 
  -3   5   4      374.46      375.59      4.06 o 
  -1   5   4     5029.46     5379.28     46.84 o 
   1   5   4      626.12      765.01      6.60 o 
   3   5   4      441.16      451.64      8.57 o 
   5   5   4     1234.73     1136.67     10.80 o 
   7   5   4     1956.47     1856.24     24.41 o 
   9   5   4     5642.88     5558.77     34.93 o 
  11   5   4     1301.48     1266.75     10.29 o 
  13   5   4      234.46      259.42      4.44 o 
  15   5   4      120.24      115.73      3.10 o 
  17   5   4        0.65        2.41      1.20 o 
  19   5   4       36.21       35.67      2.70 o 
  21   5   4       12.04        6.99      1.49 o 
  23   5   4        0.06       -0.17      1.87 o 
 -24   6   4      216.77      217.44      5.74 o 
 -22   6   4       27.82       21.48      2.39 o 
 -20   6   4       23.46       23.02      2.30 o 
 -18   6   4        9.50       13.30      1.85 o 
 -16   6   4        2.01        0.57      1.50 o 
 -14   6   4       16.31       13.49      2.21 o 
 -12   6   4      417.86      425.79      6.56 o 
 -10   6   4      830.43      866.86      9.77 o 
  -8   6   4      303.94      229.04      4.93 o 
  -6   6   4      501.18      482.44      5.58 o 
  -4   6   4     1576.39     1828.59     13.73 o 
  -2   6   4      721.96      864.40      7.29 o 
   0   6   4      404.61      438.02      4.71 o 
   2   6   4      321.58      404.23     13.34 o 
   4   6   4     1474.58     1627.62     25.39 o 
   6   6   4      876.50      844.32     16.39 o 
   8   6   4      968.99      930.17      9.18 o 
  10   6   4     1015.21      967.39      8.30 o 
  12   6   4      143.14      147.64      3.48 o 
  14   6   4       43.94       51.51      2.10 o 
  16   6   4       36.71       33.16      1.82 o 
  18   6   4       53.10       43.32      1.93 o 
  20   6   4        1.56        2.55      1.94 o 
  22   6   4        2.34        2.54      1.97 o 
 -23   7   4       20.44       22.79      3.96 o 
 -21   7   4        0.32        0.16      1.57 o 
 -19   7   4       71.27       75.65      3.85 o 
 -17   7   4      551.26      531.61      9.76 o 
 -15   7   4       49.29       54.33      3.61 o 
 -13   7   4      478.50      474.64      8.12 o 
 -11   7   4        1.00        2.43      0.58 o 
  -9   7   4      515.56      541.75      8.68 o 
  -7   7   4        2.27        6.76      1.30 o 
  -5   7   4      173.64      140.37      2.60 o 
  -3   7   4      114.64      138.86      1.87 o 
  -1   7   4      607.16      569.08      9.72 o 
   1   7   4      514.90      629.87      8.12 o 
   3   7   4       10.05       23.34      1.33 o 
   5   7   4       15.67        4.41      0.75 o 
   7   7   4      396.80      352.43      5.27 o 
   9   7   4      787.64      740.17      7.17 o 
  11   7   4     2667.25     2687.82     21.19 o 
  13   7   4      849.69      841.56     12.10 o 
  15   7   4       95.63      107.54      3.94 o 
  17   7   4       27.99       32.79      2.81 o 
  19   7   4      805.49      805.55     14.65 o 
  21   7   4      595.60      604.00     17.04 o 
 -22   8   4       73.87       76.98      5.80 o 
 -20   8   4      194.95      203.15     12.56 o 
 -18   8   4       18.30       18.22      2.32 o 
 -16   8   4       11.48       11.02      1.93 o 
 -14   8   4        7.92        9.09      3.33 o 
 -12   8   4      297.35      291.22      4.96 o 
 -10   8   4     1365.38     1329.25     16.53 o 
  -8   8   4      403.98      379.22      7.05 o 
  -6   8   4     1020.98     1017.49     12.68 o 
  -4   8   4      427.33      390.95      4.20 o 
  -2   8   4       27.35       37.30      1.30 o 
   0   8   4      499.88      436.81      4.78 o 
   2   8   4      194.33      209.53      2.67 o 
   4   8   4       31.87       23.47      1.06 o 
   6   8   4        6.33        6.47      0.91 o 
   8   8   4      450.78      486.77      5.91 o 
  10   8   4      475.51      491.82      7.25 o 
  12   8   4       32.40       28.64      2.10 o 
  14   8   4       21.48       18.33      2.08 o 
  16   8   4      132.29      139.44      4.67 o 
  18   8   4       13.81       12.43      2.19 o 
  20   8   4      653.78      620.13     19.69 o 
 -23   9   4      190.13      184.68      8.44 o 
 -21   9   4       27.41       23.50      2.92 o 
 -19   9   4        1.37        1.15      1.58 o 
 -17   9   4       16.48       17.88      2.00 o 
 -15   9   4      104.83      108.33      3.36 o 
 -13   9   4      167.05      162.50      3.99 o 
 -11   9   4       57.31       65.61      3.47 o 
  -9   9   4       84.31       84.02      3.54 o 
  -7   9   4        7.93        9.58      1.59 o 
  -5   9   4      260.23      257.67      3.13 o 
  -3   9   4       48.69       58.54      1.77 o 
  -1   9   4      151.41      136.09      2.49 o 
   1   9   4       17.14       31.75      1.66 o 
   3   9   4       19.65        2.59      0.54 o 
   5   9   4      161.58      145.23      3.64 o 
   7   9   4      199.47      173.84      3.28 o 
   9   9   4      148.48      155.59      3.27 o 
  11   9   4        7.55        9.67      1.26 o 
  13   9   4      154.82      157.02      7.85 o 
  15   9   4       50.20       54.70      3.26 o 
  17   9   4       94.23       87.43      4.06 o 
  19   9   4        3.02        0.80      1.71 o 
  21   9   4        8.81        7.44      3.26 o 
 -20  10   4      187.55      188.18      6.21 o 
 -18  10   4       73.77       64.03      3.24 o 
 -16  10   4       17.04       17.48      1.89 o 
 -14  10   4      247.08      242.44      5.29 o 
 -12  10   4      795.50      795.15     15.81 o 
 -10  10   4      179.98      181.04      5.36 o 
  -8  10   4      362.91      356.43      7.27 o 
  -6  10   4      550.26      540.88      6.42 o 
  -4  10   4        6.07        7.59      0.92 o 
  -2  10   4       70.56       85.70      2.08 o 
   0  10   4       33.40       32.05      1.47 o 
   2  10   4      227.72      215.60      5.15 o 
   4  10   4      592.46      524.75      5.82 o 
   6  10   4        2.51        0.63      0.75 o 
   8  10   4        3.60        1.24      0.88 o 
  10  10   4      327.92      327.06      5.05 o 
  12  10   4       18.96       16.25      1.57 o 
  14  10   4        9.27        6.50      1.58 o 
  16  10   4        2.33        1.73      1.44 o 
  18  10   4      158.77      155.09      5.28 o 
 -19  11   4        0.48        2.63      2.08 o 
 -17  11   4      146.71      152.63      4.34 o 
 -15  11   4        0.97       -0.25      1.15 o 
 -13  11   4        0.79       -1.23      1.94 o 
 -11  11   4       18.00       20.25      2.51 o 
  -9  11   4      101.21       80.72      6.05 o 
  -7  11   4      224.82      215.19      7.17 o 
  -5  11   4      444.73      428.90      5.83 o 
  -3  11   4       36.14       50.08      1.90 o 
  -1  11   4       58.18       56.14      1.77 o 
   1  11   4       11.73        9.36      1.51 o 
   3  11   4       45.20       23.31      1.71 o 
   5  11   4      148.35      101.60      2.90 o 
   7  11   4      152.59      154.48      3.22 o 
   9  11   4        5.32        7.57      1.35 o 
  11  11   4      930.25      942.95     10.07 o 
  13  11   4      468.12      458.69      7.11 o 
  15  11   4       39.90       45.70      4.43 o 
  17  11   4      113.55      112.51     15.24 o 
 -18  12   4       46.41       56.04      2.87 o 
 -16  12   4        8.39        5.76      1.44 o 
 -14  12   4      120.74      135.76      8.74 o 
 -12  12   4      100.24      100.41      4.65 o 
 -10  12   4      140.06      146.06      5.13 o 
  -8  12   4       81.40       78.47      3.68 o 
  -6  12   4      162.84      162.89      3.47 o 
  -4  12   4      350.26      342.25      4.30 o 
  -2  12   4        2.04        4.57      0.87 o 
   0  12   4      104.39      102.84      2.95 o 
   2  12   4      658.05      651.96      8.63 o 
   4  12   4      144.45      148.23      3.92 o 
   6  12   4       21.59       18.46      1.37 o 
   8  12   4        5.50        3.36      1.07 o 
  10  12   4       62.58       65.26      2.48 o 
  12  12   4      791.34      825.02      9.95 o 
  14  12   4       72.09       78.41      3.26 o 
  16  12   4      291.43      292.39      8.29 o 
 -17  13   4       90.48       91.42      8.08 o 
 -15  13   4       74.43       91.71      7.83 o 
 -13  13   4      172.40      156.72      7.03 o 
 -11  13   4       31.34       30.35      3.10 o 
  -9  13   4      126.97      125.72      4.71 o 
  -7  13   4        1.57        3.90      1.11 o 
  -5  13   4     1021.23     1024.19     19.06 o 
  -3  13   4        9.98       13.00      1.25 o 
  -1  13   4      292.00      303.52      5.22 o 
   1  13   4      303.04      308.62      5.41 o 
   3  13   4       29.91       27.25      2.00 o 
   5  13   4       38.45       49.63      2.98 o 
   7  13   4      192.51      177.09      3.29 o 
   9  13   4      799.11      800.39      8.75 o 
  11  13   4       29.76       29.84      2.71 o 
  13  13   4       54.60       55.64      4.99 o 
  15  13   4      143.81      159.93      7.40 o 
 -14  14   4        1.08       -2.37      2.83 o 
 -12  14   4      413.32      404.49     11.54 o 
 -10  14   4       16.71       10.90      2.26 o 
  -8  14   4       85.72       83.28      3.19 o 
  -6  14   4       90.57       88.46      2.76 o 
  -4  14   4       67.19       65.20      3.99 o 
  -2  14   4      556.41      570.14      7.63 o 
   0  14   4      739.54      730.29      9.28 o 
   2  14   4      137.05      130.90      3.68 o 
   4  14   4        5.92        5.00      1.37 o 
   6  14   4      566.01      560.85      8.94 o 
   8  14   4      620.65      611.77      8.63 o 
  10  14   4        2.46        1.08      1.77 o 
  12  14   4       12.27       16.76      2.30 o 
 -11  15   4        0.47       -2.07      2.07 o 
  -9  15   4      985.24      961.39     16.08 o 
  -7  15   4      135.39      149.62      4.72 o 
  -5  15   4        8.74        7.63      1.81 o 
  -3  15   4        4.12        6.02      1.79 o 
  -1  15   4      512.99      516.33      7.45 o 
   1  15   4       20.06       22.36      2.05 o 
   3  15   4       50.34       53.33      2.87 o 
   5  15   4       41.67       44.27      3.04 o 
   7  15   4        0.01        1.13      1.99 o 
   9  15   4      531.73      559.67     12.79 o 
  -8  16   4       17.23       23.16      2.55 o 
  -6  16   4       59.98       66.29      3.98 o 
  -4  16   4        9.85       12.92      2.43 o 
  -2  16   4      550.69      561.05     25.58 o 
   0  16   4      238.05      262.75      7.88 o 
   2  16   4      158.28      161.84     12.57 o 
   4  16   4        1.39        1.13      1.99 o 
   6  16   4      157.10      166.94     18.32 o 
 -25   1   5      164.83      161.97      4.97 o 
 -23   1   5      141.54      142.87      4.02 o 
 -21   1   5      206.38      201.03      4.58 o 
 -19   1   5        5.08        6.91      1.45 o 
 -17   1   5       96.29      102.74      2.98 o 
 -15   1   5      275.80      316.57      4.42 o 
 -13   1   5      778.70      766.01      7.06 o 
 -11   1   5     3027.24     3062.48     19.65 o 
  -9   1   5       57.52       48.87      1.62 o 
  -7   1   5     3532.25     3695.38     21.47 o 
  -5   1   5       48.06       50.14      1.12 o 
  -3   1   5     1985.85     2079.42     13.71 o 
  -1   1   5       77.26       68.29      1.32 o 
   1   1   5      913.29      984.43      7.97 o 
   3   1   5     3105.37     3558.99     19.42 o 
   5   1   5       43.57       40.76      1.31 o 
   7   1   5        2.17        4.89      0.52 o 
   9   1   5       44.80       43.88      1.81 o 
  11   1   5      190.94      229.83      3.39 o 
  13   1   5      384.02      325.28      4.52 o 
  15   1   5      115.77      123.77      2.55 o 
  17   1   5      116.65      134.90      3.59 o 
  19   1   5      113.40      126.92      4.26 o 
  21   1   5      127.41      150.99      6.49 o 
  23   1   5       43.34       42.54      7.67 o 
 -26   2   5       38.61       33.37      2.35 o 
 -24   2   5      154.10      145.35      4.35 o 
 -22   2   5        5.97        7.93      1.62 o 
 -20   2   5       56.35       61.15      2.62 o 
 -18   2   5      559.64      555.61      6.08 o 
 -16   2   5      405.78      387.87      4.79 o 
 -14   2   5       66.78       58.52      1.78 o 
 -12   2   5      891.44      895.25      7.33 o 
 -10   2   5     1568.05     1548.25     15.78 o 
  -8   2   5      541.71      643.64      5.02 o 
  -6   2   5     1874.75     2188.83     14.63 o 
  -4   2   5       32.06       64.67      2.67 o 
  -2   2   5      850.38      859.22      6.51 o 
   0   2   5        5.76        6.05      0.60 o 
   2   2   5     1106.01     1119.93      8.89 o 
   4   2   5      152.46      157.79      2.63 o 
   6   2   5      135.73      155.17      2.06 o 
   8   2   5      142.43      130.90      1.83 o 
  10   2   5     6147.72     5923.40     31.93 o 
  12   2   5      315.00      278.67      4.53 o 
  14   2   5        0.93        3.68      2.23 o 
  16   2   5       66.37       66.66      2.66 o 
  18   2   5     2103.26     2138.15     20.05 o 
  20   2   5       60.99       64.72      2.94 o 
  22   2   5        3.45        3.60      1.85 o 
  24   2   5       32.43       29.80      3.72 o 
 -25   3   5      127.16      136.14      6.35 o 
 -23   3   5       56.67       48.96      4.23 o 
 -21   3   5       44.07       42.84      3.52 o 
 -19   3   5       95.29       94.60      3.70 o 
 -17   3   5       25.47       22.24      1.34 o 
 -15   3   5       48.93       50.72      1.72 o 
 -13   3   5      300.79      300.78      3.56 o 
 -11   3   5      217.05      230.98      4.62 o 
  -9   3   5      915.05     1099.23      8.10 o 
  -7   3   5      639.09      684.04      5.11 o 
  -5   3   5      474.56      601.87      8.17 o 
  -3   3   5     2177.04     2339.65     16.76 o 
  -1   3   5     2695.43     2924.18     17.35 o 
   1   3   5     3581.60     3905.19     29.06 o 
   3   3   5     1280.70     1629.27     10.30 o 
   5   3   5      277.62      266.60      2.81 o 
   7   3   5     2713.62     2445.93     15.12 o 
   9   3   5     1003.44      995.03      7.84 o 
  11   3   5     2752.81     2748.99     20.84 o 
  13   3   5       47.48       32.08      1.97 o 
  15   3   5      411.12      382.21      6.11 o 
  17   3   5      569.81      589.57      8.21 o 
  19   3   5       43.03       52.99      2.83 o 
  21   3   5      132.76      140.29      4.03 o 
  23   3   5      249.96      274.38      7.01 o 
 -26   4   5      533.12      552.32     29.33 o 
 -24   4   5       34.37       32.18      5.94 o 
 -22   4   5      102.09       95.47      3.46 o 
 -20   4   5      505.18      472.20      9.37 o 
 -18   4   5       76.90       72.93      3.43 o 
 -16   4   5      149.53      153.71      4.01 o 
 -14   4   5       92.71       91.55      2.72 o 
 -12   4   5      351.77      280.36      4.51 o 
 -10   4   5      192.72      261.69      5.08 o 
  -8   4   5      360.44      332.03      4.08 o 
  -6   4   5     1110.65     1181.10      9.58 o 
  -4   4   5     1612.79     1668.77     10.24 o 
  -2   4   5      162.91      194.66      2.75 o 
   0   4   5       13.65       36.14      1.04 o 
   2   4   5     2923.66     2922.23     17.35 o 
   4   4   5     1065.34      997.03      7.78 o 
   6   4   5       78.62       74.40      1.73 o 
   8   4   5     8630.85     8413.17     51.34 o 
  10   4   5     2020.03     1936.48     15.99 o 
  12   4   5      245.69      258.49      4.58 o 
  14   4   5       33.93       39.12      2.22 o 
  16   4   5      637.43      690.04      9.94 o 
  18   4   5      379.76      380.36      7.11 o 
  20   4   5      147.89      155.20      4.17 o 
  22   4   5      131.40      123.93      4.48 o 
 -25   5   5      141.09      133.84      6.39 o 
 -23   5   5       44.07       46.78      3.01 o 
 -21   5   5        2.42        0.30      1.46 o 
 -19   5   5        4.29        4.18      1.47 o 
 -17   5   5       32.89       31.74      2.35 o 
 -15   5   5       37.32       29.50      2.15 o 
 -13   5   5      380.11      385.70      5.76 o 
 -11   5   5      354.26      363.83      7.99 o 
  -9   5   5      110.26      115.90      2.17 o 
  -7   5   5      539.81      501.36      4.73 o 
  -5   5   5      311.56      303.94      4.42 o 
  -3   5   5      335.32      316.24      3.67 o 
  -1   5   5       39.40       61.58      1.61 o 
   1   5   5     1963.94     2149.57     19.23 o 
   3   5   5       54.33       47.44      1.48 o 
   5   5   5       69.86       66.26      1.83 o 
   7   5   5      142.30      167.12      3.75 o 
   9   5   5      372.93      390.88      6.69 o 
  11   5   5       25.78       38.95      1.74 o 
  13   5   5       38.62       30.79      1.93 o 
  15   5   5      453.77      457.83      6.73 o 
  17   5   5      113.23      120.36      3.79 o 
  19   5   5       78.09       84.30      3.74 o 
  21   5   5       10.86        9.43      2.60 o 
  23   5   5        5.91        5.90      1.43 o 
 -24   6   5        1.31        1.04      1.59 o 
 -22   6   5        0.00       -0.53      1.43 o 
 -20   6   5      122.45      113.74      4.48 o 
 -18   6   5        0.99       -0.61      1.18 o 
 -16   6   5        3.06        1.45      1.17 o 
 -14   6   5       46.08       55.86      2.57 o 
 -12   6   5      928.02      918.17     14.74 o 
 -10   6   5     1821.21     1846.20     14.56 o 
  -8   6   5        4.63        4.73      1.18 o 
  -6   6   5      207.24      215.63      2.89 o 
  -4   6   5      264.39      293.05      3.54 o 
  -2   6   5      409.12      429.22      5.19 o 
   0   6   5      652.90      563.02      6.05 o 
   2   6   5        4.01        2.13      0.68 o 
   4   6   5      115.93      128.36      2.49 o 
   6   6   5        0.26        0.31      0.61 o 
   8   6   5      157.71      135.57      2.54 o 
  10   6   5      104.64      114.38      5.16 o 
  12   6   5       44.08       44.93      2.01 o 
  14   6   5        7.16        8.04      1.24 o 
  16   6   5      107.69      105.79      3.05 o 
  18   6   5        4.52        3.81      1.38 o 
  20   6   5       11.68       11.28      1.93 o 
  22   6   5      190.87      208.56      7.26 o 
 -23   7   5        5.52        3.82      2.06 o 
 -21   7   5      150.75      152.72     10.55 o 
 -19   7   5       29.50       36.11      3.13 o 
 -17   7   5      109.78      114.57      4.28 o 
 -15   7   5       46.63       41.34      2.72 o 
 -13   7   5       90.30       85.04      4.96 o 
 -11   7   5      383.95      386.35      6.06 o 
  -9   7   5      243.79      217.98      3.58 o 
  -7   7   5       68.66       84.92      1.41 o 
  -5   7   5       25.53       26.57      1.20 o 
  -3   7   5      771.23      854.96      7.64 o 
  -1   7   5     1315.39     1425.13     12.81 o 
   1   7   5      282.02      242.24      3.64 o 
   3   7   5      102.98       69.67      1.66 o 
   5   7   5      493.36      454.34      4.74 o 
   7   7   5      891.70      765.02      6.96 o 
   9   7   5        4.54        7.22      0.96 o 
  11   7   5      194.57      179.61      3.07 o 
  13   7   5        5.25        8.73      1.13 o 
  15   7   5      384.43      389.22      5.27 o 
  17   7   5      119.76      123.88      9.00 o 
  19   7   5      107.81      106.17      5.22 o 
  21   7   5       11.84        6.33      2.40 o 
 -22   8   5       94.90       90.13      5.34 o 
 -20   8   5      308.79      295.99     15.87 o 
 -18   8   5      106.16      105.76      4.61 o 
 -16   8   5       20.21       23.85      2.10 o 
 -14   8   5     1239.10     1250.19     17.12 o 
 -12   8   5      835.67      836.56     10.66 o 
 -10   8   5      381.62      353.04      8.09 o 
  -8   8   5      555.98      525.33      8.71 o 
  -6   8   5     1197.35     1185.68      9.84 o 
  -4   8   5      337.84      298.72      3.77 o 
  -2   8   5        0.13        0.27      0.58 o 
   0   8   5        3.97        9.37      0.91 o 
   2   8   5       54.29       37.04      1.49 o 
   4   8   5       56.01       59.36      1.61 o 
   6   8   5       74.79       55.92      1.59 o 
   8   8   5      239.40      253.82      3.40 o 
  10   8   5       95.04      118.48      3.79 o 
  12   8   5        1.60        2.06      1.22 o 
  14   8   5       58.62       64.02      3.38 o 
  16   8   5       96.21       88.46      3.90 o 
  18   8   5        2.20        4.04      1.76 o 
  20   8   5        5.05        4.80      2.30 o 
 -21   9   5      187.40      184.98      6.16 o 
 -19   9   5       32.59       37.18      3.14 o 
 -17   9   5       43.61       41.87      2.65 o 
 -15   9   5       26.49       25.95      2.35 o 
 -13   9   5      290.11      272.28      9.12 o 
 -11   9   5      199.60      172.70      3.30 o 
  -9   9   5       18.72       24.11      2.34 o 
  -7   9   5      664.86      664.00      7.50 o 
  -5   9   5      770.82      686.55      6.63 o 
  -3   9   5      151.39      100.11      2.19 o 
  -1   9   5       27.46       17.27      1.17 o 
   1   9   5      909.09      721.57      7.18 o 
   3   9   5     1121.20      816.01      6.96 o 
   5   9   5       64.82       43.51      1.39 o 
   7   9   5      676.05      598.55      6.92 o 
   9   9   5      255.31      222.68      4.10 o 
  11   9   5      252.35      260.09      5.49 o 
  13   9   5      154.21      181.64      5.88 o 
  15   9   5      222.79      204.05      5.66 o 
  17   9   5        0.45        2.08      2.24 o 
  19   9   5      371.66      370.25      8.36 o 
 -20  10   5        4.77        7.24      3.26 o 
 -18  10   5      170.07      171.54      4.82 o 
 -16  10   5      147.24      144.39      4.64 o 
 -14  10   5      568.02      577.09     15.04 o 
 -12  10   5       59.35       64.69      5.03 o 
 -10  10   5      299.43      281.22      6.81 o 
  -8  10   5       35.18       27.14      2.43 o 
  -6  10   5      350.21      337.66      4.98 o 
  -4  10   5      644.43      594.44      6.21 o 
  -2  10   5        0.00        0.61      0.70 o 
   0  10   5        0.09        0.69      0.71 o 
   2  10   5       27.72       26.39      1.37 o 
   4  10   5       73.95       63.27      1.96 o 
   6  10   5       34.91       24.90      1.72 o 
   8  10   5        0.09        1.08      1.02 o 
  10  10   5       11.02        8.44      1.30 o 
  12  10   5       20.56       19.25      1.75 o 
  14  10   5        3.99        4.82      1.55 o 
  16  10   5       61.14       64.26      3.41 o 
  18  10   5      103.31      106.05      4.62 o 
 -19  11   5        0.50        0.26      1.37 o 
 -17  11   5        2.70        4.52      2.12 o 
 -15  11   5      498.69      510.01      8.76 o 
 -13  11   5      215.44      212.01     10.70 o 
 -11  11   5      408.06      402.93      8.70 o 
  -9  11   5       37.38       31.21      2.78 o 
  -7  11   5      526.55      552.81      8.69 o 
  -5  11   5     1251.82     1226.67     10.56 o 
  -3  11   5      138.34      142.01      3.64 o 
  -1  11   5      383.94      386.02      4.93 o 
   1  11   5       13.93       11.72      1.12 o 
   3  11   5      183.18      205.50      4.25 o 
   5  11   5       45.58       35.82      1.74 o 
   7  11   5       98.39       95.23      2.74 o 
   9  11   5      432.49      466.28      6.39 o 
  11  11   5     1127.01     1129.53     11.63 o 
  13  11   5       52.05       53.00      2.86 o 
  15  11   5      112.31      108.10      4.03 o 
  17  11   5      218.55      223.51     15.00 o 
 -18  12   5        4.70        3.63      1.42 o 
 -16  12   5       69.19       62.37      3.18 o 
 -14  12   5       20.25       10.95      3.85 o 
 -12  12   5        7.39        5.46      2.34 o 
 -10  12   5      378.07      354.78      8.14 o 
  -8  12   5      327.09      316.78      7.18 o 
  -6  12   5      345.57      373.36      5.74 o 
  -4  12   5        0.10        0.90      0.74 o 
  -2  12   5      296.08      294.75      4.23 o 
   0  12   5      119.20      112.42      3.17 o 
   2  12   5       84.62       98.51      3.06 o 
   4  12   5       40.93       43.87      2.43 o 
   6  12   5      214.54      191.05      3.52 o 
   8  12   5      177.88      173.31      3.74 o 
  10  12   5       17.95       21.90      1.84 o 
  12  12   5      189.61      194.93      4.29 o 
  14  12   5        6.49        7.13      1.92 o 
  16  12   5       15.82       17.23      2.89 o 
 -17  13   5        7.99        1.09      3.54 o 
 -15  13   5        3.61        0.29      3.23 o 
 -13  13   5      284.27      270.48     11.97 o 
 -11  13   5       35.27       34.79      3.28 o 
  -9  13   5      393.19      389.69      8.44 o 
  -7  13   5      138.58      138.09      4.05 o 
  -5  13   5      639.11      639.66      8.14 o 
  -3  13   5      175.68      197.22      3.32 o 
  -1  13   5      203.11      209.49      4.38 o 
   1  13   5       65.22       55.54      2.66 o 
   3  13   5        2.06       -0.48      1.07 o 
   5  13   5       51.15       50.15      2.67 o 
   7  13   5       80.83       88.73      2.87 o 
   9  13   5      690.50      683.18      8.08 o 
  11  13   5       48.11       57.80      2.96 o 
  13  13   5        4.29        5.07      1.81 o 
 -14  14   5       64.98       55.46      6.67 o 
 -12  14   5       81.05       82.48      6.03 o 
 -10  14   5      151.11      155.21      5.52 o 
  -8  14   5        9.65       11.07      1.78 o 
  -6  14   5        2.26        3.54      1.18 o 
  -4  14   5       51.63       51.10      2.01 o 
  -2  14   5      321.04      336.44      5.64 o 
   0  14   5        1.42        5.05      1.54 o 
   2  14   5        9.80       10.38      1.62 o 
   4  14   5      495.61      474.41     11.70 o 
   6  14   5      732.97      725.53      9.85 o 
   8  14   5     1146.84     1182.67     23.88 o 
  10  14   5       47.85       51.92      4.89 o 
  12  14   5       85.12       86.20      5.40 o 
 -11  15   5      247.05      244.50      8.54 o 
  -9  15   5       38.35       47.10      3.94 o 
  -7  15   5      162.35      176.01      4.07 o 
  -5  15   5      198.83      203.01      5.48 o 
  -3  15   5      557.73      564.81      9.77 o 
  -1  15   5       27.22       25.03      2.37 o 
   1  15   5       35.69       42.51      2.67 o 
   3  15   5       21.44       23.17      3.07 o 
   5  15   5        0.09        1.85      1.98 o 
   7  15   5      275.03      282.40      8.38 o 
   9  15   5      165.93      162.66      6.52 o 
  -6  16   5       34.05       31.85      3.48 o 
  -4  16   5        0.18        0.95      1.82 o 
  -2  16   5      259.87      261.81      9.43 o 
   0  16   5       32.95       31.20      3.56 o 
   2  16   5       61.47       59.48      4.57 o 
   4  16   5       59.52       66.04      8.35 o 
 -26   0   6       50.56       51.44      6.69 o 
 -24   0   6       81.22       83.03      4.91 o 
 -22   0   6        0.08        1.19      1.72 o 
 -20   0   6       13.02       14.55      2.43 o 
 -18   0   6       20.96       24.76      5.12 o 
 -16   0   6     1889.20     1983.84     29.41 o 
 -14   0   6      174.48      136.20      4.43 o 
 -12   0   6     2375.54     2303.67     22.41 o 
 -10   0   6      248.69      215.23      4.75 o 
  -8   0   6      263.99      225.65      3.67 o 
  -4   0   6     5845.88     6330.14     46.87 o 
  -2   0   6       78.97      120.60      2.34 o 
   2   0   6     5388.93     5742.79     59.23 o 
   4   0   6       76.34      111.67      4.26 o 
   6   0   6     4463.12     4342.52     30.34 o 
   8   0   6     1161.21     1089.22     11.35 o 
  10   0   6     3969.94     3523.90     32.59 o 
  12   0   6      713.52      607.60      8.59 o 
  14   0   6      269.04      284.21      9.78 o 
  16   0   6       76.59       79.84      3.55 o 
  18   0   6     1771.54     1860.15     23.42 o 
  20   0   6        7.16        7.34      3.39 o 
  22   0   6        2.60        2.80      3.30 o 
 -25   1   6      401.95      390.07     13.80 o 
 -23   1   6        4.50        3.57      1.41 o 
 -21   1   6      166.43      156.92      4.07 o 
 -19   1   6      144.12      138.26      3.65 o 
 -17   1   6      151.85      170.73      4.32 o 
 -15   1   6      313.80      322.89      3.98 o 
 -13   1   6     2421.24     2379.89     16.14 o 
 -11   1   6     1359.36     1367.15     10.88 o 
  -9   1   6       27.73       37.27      3.31 o 
  -7   1   6     2084.94     2161.49     12.69 o 
  -5   1   6     4432.94     4765.92     25.67 o 
  -3   1   6       37.41       21.99      0.86 o 
  -1   1   6       26.11       16.08      0.73 o 
   1   1   6       84.33      145.58      2.46 o 
   3   1   6      228.75      186.30      2.46 o 
   5   1   6      125.67      133.07      2.13 o 
   7   1   6      685.42      741.24      6.19 o 
   9   1   6      353.92      349.72      4.08 o 
  11   1   6      124.27      151.38      3.66 o 
  13   1   6      235.22      184.89      3.30 o 
  15   1   6      442.52      452.72      5.54 o 
  17   1   6      200.62      213.41      4.60 o 
  19   1   6      331.93      343.03      6.65 o 
  21   1   6       10.43       11.85      2.80 o 
  23   1   6       11.46       13.79      3.05 o 
 -26   2   6        0.43       -1.06      2.09 o 
 -24   2   6       70.40       71.19      4.07 o 
 -22   2   6      130.49      131.77      4.69 o 
 -20   2   6      226.69      232.97      4.68 o 
 -18   2   6       19.19       18.99      1.24 o 
 -16   2   6      108.08      114.64      2.50 o 
 -14   2   6        0.17        1.89      0.84 o 
 -12   2   6        2.65        2.73      1.79 o 
 -10   2   6        7.51       18.43      1.51 o 
  -8   2   6      808.11      925.16      8.27 o 
  -6   2   6      596.24      703.83      5.55 o 
  -4   2   6     3503.26     3544.41     19.54 o 
  -2   2   6      126.85      117.31      1.93 o 
   0   2   6      218.74      181.74      2.13 o 
   2   2   6      593.45      651.43      4.86 o 
   4   2   6       95.97       71.44      1.64 o 
   6   2   6       12.70       12.77      0.95 o 
   8   2   6        0.59        4.28      0.63 o 
  10   2   6        7.35        7.42      0.87 o 
  12   2   6      140.17      117.08      2.46 o 
  14   2   6      118.42       91.97      2.99 o 
  16   2   6       83.43       97.88      3.22 o 
  18   2   6       14.53       16.03      1.82 o 
  20   2   6       49.83       58.66      4.38 o 
  22   2   6       20.49       20.59      6.02 o 
 -25   3   6      166.29      155.76      6.75 o 
 -23   3   6       19.76       17.16      2.91 o 
 -21   3   6       46.38       48.86      2.54 o 
 -19   3   6       88.84       91.96      2.38 o 
 -17   3   6        7.93        5.81      1.14 o 
 -15   3   6       93.28      108.71      2.36 o 
 -13   3   6      786.27      846.53      7.22 o 
 -11   3   6     1566.15     1527.56     13.41 o 
  -9   3   6     3181.07     3380.62     20.21 o 
  -7   3   6     1017.08     1099.39      7.81 o 
  -5   3   6       14.17       19.89      0.83 o 
  -3   3   6      790.25      807.10      6.10 o 
  -1   3   6        4.00       12.79      0.81 o 
   1   3   6      585.10      618.08      6.16 o 
   3   3   6      435.11      412.68      3.96 o 
   5   3   6      284.16      238.99      3.01 o 
   7   3   6      880.75      855.77      9.95 o 
   9   3   6      431.51      395.19      3.84 o 
  11   3   6        0.55        1.89      0.84 o 
  13   3   6        7.78       10.02      1.38 o 
  15   3   6      273.67      261.25      5.09 o 
  17   3   6       24.12       22.48      2.47 o 
  19   3   6      294.47      300.92      5.88 o 
  21   3   6      440.89      463.46      7.53 o 
  23   3   6       13.39       19.33      5.27 o 
 -26   4   6       79.92       76.25      9.82 o 
 -24   4   6        1.68        3.86      2.28 o 
 -22   4   6       23.56       30.44      3.49 o 
 -20   4   6       24.02       23.09      2.13 o 
 -18   4   6        2.71        2.25      1.32 o 
 -16   4   6       23.13       24.74      2.07 o 
 -14   4   6     1073.11     1091.37     11.37 o 
 -12   4   6      111.64      103.70      3.08 o 
 -10   4   6     2030.44     2159.57     18.53 o 
  -8   4   6      510.53      622.71      5.87 o 
  -6   4   6     2140.77     2302.42     14.01 o 
  -4   4   6       24.79       20.43      1.12 o 
  -2   4   6     1164.41     1286.59     10.26 o 
   0   4   6      268.63      315.23      3.24 o 
   2   4   6       26.20       24.71      0.97 o 
   4   4   6      322.67      298.92      3.12 o 
   6   4   6      431.68      422.99      7.37 o 
   8   4   6       29.34       26.41      1.43 o 
  10   4   6      163.13      141.63      2.84 o 
  12   4   6      153.64      144.48      3.55 o 
  14   4   6       19.02       23.51      3.68 o 
  16   4   6        0.08       -0.85      1.16 o 
  18   4   6      292.01      301.32      6.47 o 
  20   4   6        1.80        1.17      1.49 o 
  22   4   6       51.56       51.45      3.60 o 
 -25   5   6      192.71      178.89      7.31 o 
 -23   5   6      111.55      103.18      4.61 o 
 -21   5   6      920.05      870.55     12.09 o 
 -19   5   6      401.05      377.69      7.09 o 
 -17   5   6        0.07        0.33      1.87 o 
 -15   5   6       19.61       18.16      1.67 o 
 -13   5   6      663.48      631.68     10.55 o 
 -11   5   6     1279.06     1297.35     14.52 o 
  -9   5   6       78.95       55.15      1.80 o 
  -7   5   6      482.52      456.83      4.66 o 
  -5   5   6       39.96       36.45      1.86 o 
  -3   5   6     1051.40     1071.71      8.59 o 
  -1   5   6      644.36      689.76     10.17 o 
   1   5   6      133.68      129.32      2.58 o 
   3   5   6       76.11      104.32      2.05 o 
   5   5   6     4565.25     4242.02     42.03 o 
   7   5   6     5949.67     5766.07     36.34 o 
   9   5   6      146.33      135.02      3.24 o 
  11   5   6      332.59      289.16      4.57 o 
  13   5   6        6.06        5.12      1.41 o 
  15   5   6      201.24      216.40      4.61 o 
  17   5   6       59.82       67.01      3.22 o 
  19   5   6       36.96       35.16      2.67 o 
  21   5   6      139.73      151.33      8.26 o 
 -24   6   6       95.86      100.08      3.94 o 
 -22   6   6       68.83       64.39      3.40 o 
 -20   6   6        3.81        5.42      1.64 o 
 -18   6   6      147.68      154.76      4.49 o 
 -16   6   6       67.68       66.97      5.55 o 
 -14   6   6      278.11      272.27      7.81 o 
 -12   6   6      427.28      411.94      7.70 o 
 -10   6   6      565.06      545.12      7.81 o 
  -8   6   6     1551.48     1477.52     12.18 o 
  -6   6   6      481.14      530.18      5.56 o 
  -4   6   6     3159.68     3253.74     23.42 o 
  -2   6   6      697.96      711.63      9.89 o 
   0   6   6     1882.57     1829.03     14.22 o 
   2   6   6       25.04       46.30      1.61 o 
   4   6   6      436.19      421.97      4.64 o 
   6   6   6      531.52      464.19      5.55 o 
   8   6   6       57.02       43.74      1.74 o 
  10   6   6      340.44      366.48      4.76 o 
  12   6   6      127.38      149.08      3.54 o 
  14   6   6      141.04      147.07      3.67 o 
  16   6   6       79.63       72.91      2.89 o 
  18   6   6       41.75       45.48      2.72 o 
  20   6   6       62.87       66.15      3.53 o 
  22   6   6      108.48      124.93      8.73 o 
 -23   7   6      103.43      119.71      5.06 o 
 -21   7   6       25.18       24.13      5.43 o 
 -19   7   6       83.49       84.21      4.02 o 
 -17   7   6        1.25        2.42      1.43 o 
 -15   7   6      565.85      575.26     10.43 o 
 -13   7   6       84.08       82.03      3.41 o 
 -11   7   6     2360.49     2307.45     23.64 o 
  -9   7   6      572.26      552.85      6.93 o 
  -7   7   6      144.60      173.40      2.80 o 
  -5   7   6      370.99      375.93      4.49 o 
  -3   7   6     1684.03     1748.00     13.87 o 
  -1   7   6      466.74      473.52      4.41 o 
   1   7   6      482.81      607.39      5.64 o 
   3   7   6      203.49      209.39      3.05 o 
   5   7   6      164.54      193.02      3.04 o 
   7   7   6     1394.51     1340.07     10.84 o 
   9   7   6      687.44      696.62      7.61 o 
  11   7   6        3.57        6.03      1.01 o 
  13   7   6      153.25      147.26      4.66 o 
  15   7   6       45.06       52.52      2.31 o 
  17   7   6      244.66      250.20      4.29 o 
  19   7   6       50.50       52.96      4.35 o 
  21   7   6        6.67        6.97      2.48 o 
 -22   8   6      265.93      276.29      7.63 o 
 -20   8   6        6.47        4.29      1.95 o 
 -18   8   6        0.53        4.31      2.00 o 
 -16   8   6      638.53      637.42      9.54 o 
 -14   8   6       22.09       21.42      3.84 o 
 -12   8   6     2522.09     2513.33     29.83 o 
 -10   8   6      488.17      447.90      6.18 o 
  -8   8   6      298.00      326.97      4.06 o 
  -6   8   6      430.41      421.68      4.88 o 
  -4   8   6     2062.75     1833.70     14.61 o 
  -2   8   6      568.92      458.24      5.94 o 
   0   8   6     1021.36     1047.24      9.51 o 
   2   8   6      773.03      610.84      5.80 o 
   4   8   6      187.32      144.55      2.60 o 
   6   8   6       12.72       10.35      0.99 o 
   8   8   6      246.11      240.21      3.60 o 
  10   8   6       44.99       50.33      1.94 o 
  12   8   6       52.39       54.00      1.90 o 
  14   8   6       11.09       11.34      1.95 o 
  16   8   6        6.08        5.26      1.76 o 
  18   8   6       76.98       76.95      4.80 o 
  20   8   6       78.91       81.06      5.16 o 
 -21   9   6       19.32       21.47      6.48 o 
 -19   9   6        0.33        1.41      1.66 o 
 -17   9   6        0.03        0.99      1.31 o 
 -15   9   6      442.04      446.37      8.56 o 
 -13   9   6       19.55       19.84      2.59 o 
 -11   9   6       36.84       38.36      2.05 o 
  -9   9   6      115.30      105.90      2.72 o 
  -7   9   6       28.45       29.73      1.26 o 
  -5   9   6      187.62      164.03      2.89 o 
  -3   9   6      242.56      251.41      4.54 o 
  -1   9   6        2.56        1.31      0.73 o 
   1   9   6      150.07      127.74      2.75 o 
   3   9   6       37.72       55.99      1.65 o 
   5   9   6       80.12       83.25      2.54 o 
   7   9   6       58.24       58.35      2.14 o 
   9   9   6       42.43       46.33      2.55 o 
  11   9   6      347.59      346.60      5.75 o 
  13   9   6       26.14       19.18      2.21 o 
  15   9   6       14.05       17.31      2.31 o 
  17   9   6      100.45       98.41      4.38 o 
  19   9   6        2.52        3.67      2.39 o 
 -20  10   6      179.09      177.51      6.32 o 
 -18  10   6      141.29      154.30      6.32 o 
 -16  10   6      572.15      584.40     10.16 o 
 -14  10   6      343.97      341.54      6.86 o 
 -12  10   6       11.75       10.30      2.13 o 
 -10  10   6       56.13       50.04      2.08 o 
  -8  10   6      215.19      227.37      4.16 o 
  -6  10   6        3.39        4.37      0.82 o 
  -4  10   6      142.56      118.32      2.57 o 
  -2  10   6        6.35        9.95      1.09 o 
   0  10   6      870.15      777.40      7.95 o 
   2  10   6     1080.49     1017.47      9.64 o 
   4  10   6        0.82        1.96      0.71 o 
   6  10   6      388.18      377.99      5.37 o 
   8  10   6      121.32      116.21      3.08 o 
  10  10   6      176.76      171.63      4.12 o 
  12  10   6      205.94      230.05      4.72 o 
  14  10   6        6.79        8.08      1.76 o 
  16  10   6        5.31        5.43      2.45 o 
  18  10   6      211.58      196.14      8.55 o 
 -19  11   6        2.87        4.10      1.60 o 
 -17  11   6        7.55        9.70      2.67 o 
 -15  11   6      101.77       98.97      4.55 o 
 -13  11   6       65.20       67.56      2.81 o 
 -11  11   6      251.39      252.71      9.92 o 
  -9  11   6      258.32      238.79      4.69 o 
  -7  11   6        0.08       -0.02      0.85 o 
  -5  11   6        3.78        2.45      0.79 o 
  -3  11   6      156.93      129.29      2.81 o 
  -1  11   6        7.93        4.41      0.96 o 
   1  11   6      279.96      321.85      5.89 o 
   3  11   6      112.09      118.46      3.36 o 
   5  11   6       27.20       18.09      1.93 o 
   7  11   6      131.99      129.66      3.19 o 
   9  11   6     1297.40     1257.13     12.47 o 
  11  11   6      495.12      512.18      7.25 o 
  13  11   6        0.01       -1.17      1.17 o 
  15  11   6      140.28      135.39      6.05 o 
  17  11   6      411.20      411.23     14.23 o 
 -18  12   6        0.02       -0.23      1.29 o 
 -16  12   6      145.87      146.85      3.91 o 
 -14  12   6       29.35       26.38      5.19 o 
 -12  12   6       58.53       54.62      4.88 o 
 -10  12   6      187.59      187.27      6.03 o 
  -8  12   6       40.95       39.88      2.86 o 
  -6  12   6        0.44       -0.89      1.01 o 
  -4  12   6       45.68       50.84      1.91 o 
  -2  12   6        3.82        4.09      1.01 o 
   0  12   6      828.22      850.54      8.51 o 
   2  12   6       42.12       39.83      2.37 o 
   4  12   6        0.55        0.46      1.05 o 
   6  12   6      195.48      184.66      5.96 o 
   8  12   6      539.93      547.55      7.12 o 
  10  12   6      466.89      465.94      7.11 o 
  12  12   6        3.55        2.76      1.28 o 
  14  12   6       82.43       89.75      4.83 o 
 -15  13   6       32.48       40.94      6.30 o 
 -13  13   6      380.51      364.51     14.40 o 
 -11  13   6      113.06      107.54      4.92 o 
  -9  13   6      303.70      300.92      5.24 o 
  -7  13   6      858.41      859.30     10.25 o 
  -5  13   6       50.71       47.72      2.44 o 
  -3  13   6      246.21      257.05      5.11 o 
  -1  13   6      252.74      267.88      5.12 o 
   1  13   6      641.15      653.35      8.87 o 
   3  13   6      100.97       97.00      3.88 o 
   5  13   6      242.51      236.54      5.21 o 
   7  13   6     1254.05     1255.16     14.31 o 
   9  13   6        1.87        0.87      1.14 o 
  11  13   6      129.30      131.88      4.53 o 
  13  13   6       40.84       46.97      3.92 o 
 -14  14   6       57.99       69.84      7.45 o 
 -12  14   6       91.16      101.12      6.17 o 
 -10  14   6       24.85       18.25      2.67 o 
  -8  14   6        9.90       11.35      2.23 o 
  -6  14   6       76.55       72.86      3.07 o 
  -4  14   6        2.46        3.66      1.19 o 
  -2  14   6      914.46      894.18     10.61 o 
   0  14   6      527.58      516.19      7.77 o 
   2  14   6       22.04       31.28      3.06 o 
   4  14   6      253.94      268.82      5.68 o 
   6  14   6      842.01      809.01     10.82 o 
   8  14   6      184.65      190.26      7.02 o 
  10  14   6       54.85       56.03      2.96 o 
  -9  15   6       38.66       35.87      3.44 o 
  -7  15   6       10.22        8.15      1.58 o 
  -5  15   6      220.66      230.99      7.51 o 
  -3  15   6        0.02       -0.41      1.76 o 
  -1  15   6      503.91      513.20      8.53 o 
   1  15   6        0.41        0.29      1.99 o 
   3  15   6      101.68       87.90      4.88 o 
   5  15   6       13.01       11.88      3.03 o 
   7  15   6       58.74       57.22      8.90 o 
  -4  16   6       19.71       19.12      2.90 o 
  -2  16   6       64.57       69.22      4.82 o 
   0  16   6       29.81       28.11      3.44 o 
   2  16   6       17.04       19.90      3.11 o 
 -25   1   7      109.88      116.99      4.30 o 
 -23   1   7        0.45       -1.01      1.20 o 
 -21   1   7      153.26      150.14      4.00 o 
 -19   1   7        1.85        2.48      1.17 o 
 -17   1   7      420.69      452.28      7.37 o 
 -15   1   7       55.11       49.19      1.42 o 
 -13   1   7        5.93        5.80      0.77 o 
 -11   1   7       68.05       66.60      2.02 o 
  -9   1   7      248.23      215.42      3.17 o 
  -7   1   7       14.78       11.28      1.64 o 
  -5   1   7      809.05      788.53      5.67 o 
  -3   1   7     1349.29     1427.37      8.49 o 
  -1   1   7     1181.78     1261.09      7.79 o 
   1   1   7     1741.49     1881.44     10.20 o 
   3   1   7     1398.46     1348.41      8.35 o 
   5   1   7       84.13       71.81      1.32 o 
   7   1   7      170.86      175.88      2.67 o 
   9   1   7      430.07      531.05      6.73 o 
  11   1   7       14.80       20.74      1.41 o 
  13   1   7      222.39      218.62      3.79 o 
  15   1   7        1.61        1.71      0.90 o 
  17   1   7      318.15      314.83      6.63 o 
  19   1   7      244.65      248.71      6.35 o 
  21   1   7      235.78      225.76      8.20 o 
 -26   2   7        0.24       -1.85      2.07 o 
 -24   2   7       18.27       21.15      2.04 o 
 -22   2   7      234.94      232.53      5.32 o 
 -20   2   7       75.65       73.15      3.42 o 
 -18   2   7       14.96       14.11      1.54 o 
 -16   2   7       18.98       20.84      1.45 o 
 -14   2   7       39.33       44.26      1.64 o 
 -12   2   7      596.52      583.08      5.55 o 
 -10   2   7      466.40      578.76      5.96 o 
  -8   2   7       25.81       42.03      1.50 o 
  -6   2   7      298.91      330.14      3.50 o 
  -4   2   7     1010.09      965.68      6.31 o 
  -2   2   7        3.05        3.03      0.43 o 
   0   2   7       28.20       16.31      0.74 o 
   2   2   7      367.96      408.28      3.73 o 
   4   2   7        0.00        0.77      0.51 o 
   6   2   7      459.60      424.20      4.44 o 
   8   2   7     1137.87     1023.51      8.06 o 
  10   2   7     2910.69     2701.37     18.68 o 
  12   2   7      160.67      156.20      3.02 o 
  14   2   7      357.80      327.18      4.38 o 
  16   2   7      796.69      836.84     10.51 o 
  18   2   7     1012.49     1072.52     12.63 o 
  20   2   7      106.97      104.94      6.61 o 
  22   2   7      118.55      117.67      6.04 o 
 -25   3   7      537.04      537.29     12.69 o 
 -23   3   7       13.55       11.14      2.64 o 
 -21   3   7      170.27      168.40      6.56 o 
 -19   3   7      188.18      182.30      3.28 o 
 -17   3   7        3.69        2.47      0.85 o 
 -15   3   7      763.73      786.57      7.17 o 
 -13   3   7      148.83      144.09      4.06 o 
 -11   3   7     1857.39     1763.21     15.35 o 
  -9   3   7      634.66      580.28      5.48 o 
  -7   3   7     1418.47     1457.12     10.04 o 
  -5   3   7       90.23      100.79      1.76 o 
  -3   3   7     2884.43     2840.36     17.55 o 
  -1   3   7     1232.50     1306.07      9.11 o 
   1   3   7       34.92       40.07      1.15 o 
   3   3   7      454.54      405.51      4.42 o 
   5   3   7      498.76      501.69      5.06 o 
   7   3   7       33.20       33.11      1.33 o 
   9   3   7     1206.04     1206.14      9.76 o 
  11   3   7       10.64       16.59      1.06 o 
  13   3   7       67.19       53.84      2.85 o 
  15   3   7       24.95       27.97      3.46 o 
  17   3   7      589.68      591.46     14.31 o 
  19   3   7       21.88       22.36      2.18 o 
  21   3   7      828.29      885.56     12.86 o 
 -24   4   7       13.07        9.00      2.68 o 
 -22   4   7      654.59      669.53     13.70 o 
 -20   4   7      363.93      375.31      6.88 o 
 -18   4   7      169.15      168.36      4.49 o 
 -16   4   7       34.22       30.08      2.45 o 
 -14   4   7     4015.81     4148.60     38.16 o 
 -12   4   7      401.22      469.10      8.76 o 
 -10   4   7     1456.79     1463.46     17.07 o 
  -8   4   7     2509.12     2561.73     14.80 o 
  -6   4   7      122.71      125.15      1.89 o 
  -4   4   7     5262.85     5100.31     27.93 o 
  -2   4   7     1256.10     1085.17      8.77 o 
   0   4   7     1117.41     1023.34      9.16 o 
   2   4   7       50.89       38.86      1.31 o 
   4   4   7     7287.27     6468.73     53.57 o 
   6   4   7     1575.89     1505.59     10.45 o 
   8   4   7      375.18      358.74      5.69 o 
  10   4   7       10.07       13.77      1.37 o 
  12   4   7      194.81      176.29      4.04 o 
  14   4   7      238.97      237.63      5.53 o 
  16   4   7       67.78       65.32      4.64 o 
  18   4   7       20.05       24.59      2.42 o 
  20   4   7      145.43      156.00      4.92 o 
  22   4   7       31.58       32.33      3.22 o 
 -25   5   7       87.09       79.26     11.41 o 
 -23   5   7        1.69       -1.43      1.98 o 
 -21   5   7       61.13       56.24      3.18 o 
 -19   5   7       28.90       24.93      2.35 o 
 -17   5   7       38.49       37.00      3.44 o 
 -15   5   7      843.71      843.40      9.96 o 
 -13   5   7       76.47       69.78      3.48 o 
 -11   5   7     2427.14     2311.73     23.41 o 
  -9   5   7       62.75       50.56      1.92 o 
  -7   5   7     1165.03     1215.45      9.73 o 
  -5   5   7      341.84      338.21      3.98 o 
  -3   5   7     3812.86     3813.07     36.55 o 
  -1   5   7        2.96        2.59      0.67 o 
   1   5   7       21.48       19.16      1.26 o 
   3   5   7       11.83        5.40      0.81 o 
   5   5   7       10.08       13.15      1.93 o 
   7   5   7        0.23        2.61      0.78 o 
   9   5   7       17.63       14.56      1.44 o 
  11   5   7      123.86      117.32      3.98 o 
  13   5   7        0.41       -0.93      0.93 o 
  15   5   7       14.23       14.42      1.71 o 
  17   5   7       45.86       50.74      3.13 o 
  19   5   7      251.14      235.80     10.11 o 
  21   5   7        3.05        1.32      1.59 o 
 -24   6   7       44.36       47.53      4.52 o 
 -22   6   7      113.25      110.70      4.58 o 
 -20   6   7      353.30      363.68      7.32 o 
 -18   6   7       37.48       34.54      2.62 o 
 -16   6   7       61.34       57.25      4.03 o 
 -14   6   7      900.01      925.98     18.19 o 
 -12   6   7     1691.18     1723.98     22.29 o 
 -10   6   7      250.89      267.38      6.02 o 
  -8   6   7      886.13      837.19      8.14 o 
  -6   6   7      107.80      125.92      2.58 o 
  -4   6   7      563.73      473.00      5.45 o 
  -2   6   7       55.52       55.80      1.59 o 
   0   6   7      348.32      338.95      3.98 o 
   2   6   7      142.34      162.21      2.75 o 
   4   6   7       58.66       76.61      2.64 o 
   6   6   7       27.12       28.28      1.49 o 
   8   6   7        4.39        4.77      0.98 o 
  10   6   7      186.62      184.87      4.76 o 
  12   6   7       94.09       90.84      2.97 o 
  14   6   7       16.49       15.20      1.67 o 
  16   6   7        0.02        1.49      1.22 o 
  18   6   7      284.47      290.98      6.21 o 
  20   6   7      177.69      180.93      4.77 o 
 -23   7   7        1.93       -0.98      1.74 o 
 -21   7   7      359.44      368.96      8.69 o 
 -19   7   7      190.25      187.85      5.89 o 
 -17   7   7       14.92       14.48      2.11 o 
 -15   7   7       65.07       67.00      4.23 o 
 -13   7   7       91.15       97.79      3.83 o 
 -11   7   7       35.63       37.80      2.54 o 
  -9   7   7       22.31       30.52      1.48 o 
  -7   7   7      755.38      732.81      7.43 o 
  -5   7   7      404.78      445.28      5.87 o 
  -3   7   7       43.20       13.05      1.17 o 
  -1   7   7      266.41      211.18      2.87 o 
   1   7   7       20.54       18.33      1.12 o 
   3   7   7      190.15      207.29      3.21 o 
   5   7   7      550.63      516.34      5.66 o 
   7   7   7        2.38        5.72      0.95 o 
   9   7   7       51.55       54.91      2.65 o 
  11   7   7      675.57      693.57      8.06 o 
  13   7   7       19.13       21.28      1.95 o 
  15   7   7       46.38       47.27      2.47 o 
  17   7   7       15.44       17.82      2.12 o 
  19   7   7        7.00        3.80      2.33 o 
 -22   8   7      241.27      250.14     11.36 o 
 -20   8   7       90.33       97.17      4.52 o 
 -18   8   7      260.89      274.11      7.02 o 
 -16   8   7      341.10      354.57      7.75 o 
 -14   8   7      714.24      713.96     12.92 o 
 -12   8   7       38.89       35.04      3.49 o 
 -10   8   7        0.01        0.89      1.01 o 
  -8   8   7        5.91        6.69      0.91 o 
  -6   8   7       80.07       70.34      2.05 o 
  -4   8   7      128.51      139.27      2.84 o 
  -2   8   7      860.37      729.52      7.56 o 
   0   8   7       94.72       76.54      1.73 o 
   2   8   7       46.11       27.00      1.37 o 
   4   8   7        0.05        1.05      0.70 o 
   6   8   7       16.50       14.05      1.19 o 
   8   8   7       40.39       38.65      1.78 o 
  10   8   7       30.37       26.83      1.60 o 
  12   8   7       48.55       41.41      2.19 o 
  14   8   7      394.93      404.68      5.89 o 
  16   8   7        9.98        9.17      2.09 o 
  18   8   7      109.54      110.37      4.74 o 
 -21   9   7        8.78        8.72      2.25 o 
 -19   9   7       49.80       53.44      3.58 o 
 -17   9   7       80.91       73.15      3.43 o 
 -15   9   7      273.77      288.16     11.20 o 
 -13   9   7       39.03       40.78      2.69 o 
 -11   9   7       56.71       59.32      2.93 o 
  -9   9   7      100.08       78.50      2.64 o 
  -7   9   7      542.93      539.07      6.08 o 
  -5   9   7      252.68      197.19      3.42 o 
  -3   9   7      192.38      226.41      3.79 o 
  -1   9   7        0.01        1.38      0.79 o 
   1   9   7      222.89      133.74      2.20 o 
   3   9   7        0.14        0.44      0.66 o 
   5   9   7      395.43      387.57      4.88 o 
   7   9   7       29.23       25.10      1.47 o 
   9   9   7      533.15      578.76      6.31 o 
  11   9   7       43.03       53.94      2.69 o 
  13   9   7        7.84        2.74      1.61 o 
  15   9   7        1.58       -0.17      2.15 o 
  17   9   7       68.86       75.03      4.41 o 
 -20  10   7        6.93        6.68      1.98 o 
 -18  10   7       42.81       43.73      2.87 o 
 -16  10   7      707.56      724.78     14.51 o 
 -14  10   7      226.98      228.53      5.70 o 
 -12  10   7      150.22      148.90      4.43 o 
 -10  10   7      158.14      176.27      3.93 o 
  -8  10   7      153.42      160.22      3.71 o 
  -6  10   7        0.02        1.82      0.78 o 
  -4  10   7      276.36      281.66      6.08 o 
  -2  10   7       38.33       29.53      1.68 o 
   0  10   7      567.45      589.28      6.89 o 
   2  10   7      188.13      165.94      3.36 o 
   4  10   7       32.67       30.25      1.49 o 
   6  10   7       23.02       26.32      1.55 o 
   8  10   7      313.74      320.27      5.35 o 
  10  10   7      443.38      439.63      6.63 o 
  12  10   7       41.73       42.02      2.53 o 
  14  10   7       94.11       95.44      4.09 o 
  16  10   7        8.44        9.15      2.60 o 
 -19  11   7       85.69       78.21      4.15 o 
 -17  11   7       16.82       15.60      1.95 o 
 -15  11   7      485.18      495.93     20.50 o 
 -13  11   7        4.85        3.61      3.41 o 
 -11  11   7       19.69       20.49      1.95 o 
  -9  11   7       38.27       43.50      2.27 o 
  -7  11   7       29.12       25.11      1.87 o 
  -5  11   7        0.27       -0.73      0.73 o 
  -3  11   7      471.39      462.02      5.92 o 
  -1  11   7        0.39        1.76      0.93 o 
   1  11   7      746.69      727.71      7.99 o 
   3  11   7      109.01       93.41      3.21 o 
   5  11   7       69.95       76.10      2.40 o 
   7  11   7      178.68      173.26      3.82 o 
   9  11   7        4.63        6.99      1.38 o 
  11  11   7       11.24       12.92      1.91 o 
  13  11   7       48.55       50.66      4.19 o 
  15  11   7       91.67       83.60      4.97 o 
 -16  12   7       38.65       44.58      2.79 o 
 -14  12   7      627.61      660.43     10.61 o 
 -12  12   7        0.52       -0.01      1.77 o 
 -10  12   7      962.43      942.46     11.14 o 
  -8  12   7      910.54      908.46     10.84 o 
  -6  12   7        9.78       12.30      2.13 o 
  -4  12   7       53.02       56.53      2.12 o 
  -2  12   7       83.05       81.00      2.48 o 
   0  12   7       97.61       84.77      2.50 o 
   2  12   7      168.13      173.87      3.11 o 
   4  12   7        0.07        0.67      1.30 o 
   6  12   7       56.68       55.59      2.22 o 
   8  12   7      160.30      163.58      3.81 o 
  10  12   7       15.82       12.68      1.71 o 
  12  12   7        1.78        1.13      1.45 o 
  14  12   7       47.61       44.34      5.79 o 
 -15  13   7       67.76       60.41      7.50 o 
 -13  13   7      424.24      432.70     16.01 o 
 -11  13   7      417.88      417.84      7.10 o 
  -9  13   7      229.06      229.83      4.77 o 
  -7  13   7       11.43       13.55      1.68 o 
  -5  13   7        0.00        1.68      1.22 o 
  -3  13   7       18.56       19.90      1.54 o 
  -1  13   7        0.89        1.15      0.98 o 
   1  13   7       12.56       17.77      1.93 o 
   3  13   7      610.28      605.44      8.89 o 
   5  13   7      336.31      349.73      6.63 o 
   7  13   7       18.04       18.55      2.12 o 
   9  13   7       35.97       34.07      2.46 o 
  11  13   7        8.27       10.09      2.09 o 
 -12  14   7      837.78      800.18     22.03 o 
 -10  14   7        0.44        3.64      1.28 o 
  -8  14   7      429.19      424.05      6.85 o 
  -6  14   7       14.92       19.25      1.90 o 
  -4  14   7       17.59       19.85      1.84 o 
  -2  14   7      148.76      146.39      3.90 o 
   0  14   7       39.67       39.24      2.58 o 
   2  14   7      146.19      145.58      4.26 o 
   4  14   7     1502.64     1516.21     16.60 o 
   6  14   7      630.00      631.37     13.42 o 
   8  14   7      440.03      450.03     11.22 o 
  -9  15   7      274.12      297.20      5.89 o 
  -7  15   7      379.85      383.24      8.03 o 
  -5  15   7      145.89      148.87      5.21 o 
  -3  15   7       32.13       44.48      6.22 o 
  -1  15   7      127.70      134.58      5.81 o 
   1  15   7        0.00        0.60      1.90 o 
   3  15   7      142.53      140.72      6.17 o 
   5  15   7      167.31      164.74      6.77 o 
 -26   0   8     1090.33     1098.99     18.44 o 
 -24   0   8      689.16      716.83     14.00 o 
 -22   0   8       50.09       46.57      3.87 o 
 -20   0   8      109.39      107.04      4.92 o 
 -18   0   8      324.06      317.30      7.97 o 
 -16   0   8      241.21      222.03      6.82 o 
 -14   0   8      203.74      207.25      4.73 o 
 -12   0   8       29.96       26.49      3.49 o 
 -10   0   8       79.27       43.94      1.63 o 
  -8   0   8       70.17      114.50      3.62 o 
  -6   0   8       17.01        2.42      1.06 o 
  -4   0   8        2.72        1.11      0.63 o 
  -2   0   8     2028.32     1787.83     14.15 o 
   0   0   8      170.84      221.29      3.44 o 
   2   0   8        1.76        0.83      0.59 o 
   4   0   8       64.71       97.18      2.15 o 
   6   0   8      475.86      363.25      9.77 o 
   8   0   8       75.24       17.31      2.10 o 
  10   0   8      278.55      200.77      5.70 o 
  12   0   8       86.04       72.47      5.03 o 
  14   0   8      384.69      400.22      8.65 o 
  16   0   8        4.80        4.76      1.81 o 
  18   0   8      914.61      945.33     14.37 o 
  20   0   8      146.14      134.39      9.34 o 
  22   0   8      121.76      152.98     10.12 o 
 -25   1   8     1052.21     1022.68     13.71 o 
 -23   1   8      183.92      185.07      4.60 o 
 -21   1   8       36.07       35.75      2.44 o 
 -19   1   8      505.20      496.80      7.36 o 
 -17   1   8     1036.55     1044.33     11.47 o 
 -15   1   8        7.35        7.74      1.12 o 
 -13   1   8      298.57      282.59      3.53 o 
 -11   1   8        0.14        1.12      0.60 o 
  -9   1   8      131.00       94.15      2.52 o 
  -7   1   8      228.31      261.78      3.16 o 
  -5   1   8       34.58       42.96      1.20 o 
  -3   1   8     2604.22     2668.52     14.71 o 
  -1   1   8       10.51        9.91      0.74 o 
   1   1   8      946.69     1027.86      6.53 o 
   3   1   8       37.05       36.88      1.09 o 
   5   1   8      105.94       92.33      2.18 o 
   7   1   8      610.53      538.42      6.22 o 
   9   1   8      371.85      314.36      4.24 o 
  11   1   8      133.04      128.12      2.95 o 
  13   1   8      243.26      238.50      6.16 o 
  15   1   8       30.13       26.09      1.86 o 
  17   1   8      244.68      260.53      6.16 o 
  19   1   8        1.06        2.91      1.59 o 
  21   1   8        0.23        0.62      2.22 o 
 -24   2   8       25.03       26.27      2.77 o 
 -22   2   8      104.12      107.16      3.66 o 
 -20   2   8      393.83      393.09      8.00 o 
 -18   2   8        9.02        8.29      1.39 o 
 -16   2   8      227.81      223.02      3.32 o 
 -14   2   8       64.20       58.51      2.32 o 
 -12   2   8     2038.62     2007.36     13.12 o 
 -10   2   8      181.84      162.15      3.03 o 
  -8   2   8     2111.58     2156.01     16.53 o 
  -6   2   8      311.86      302.97      3.49 o 
  -4   2   8        3.93        2.62      0.50 o 
  -2   2   8      139.92      154.59      1.95 o 
   0   2   8      212.88      228.15      2.47 o 
   2   2   8      163.39      196.75      2.44 o 
   4   2   8       36.15       18.70      1.06 o 
   6   2   8       64.35       71.72      2.45 o 
   8   2   8       46.55       39.48      1.78 o 
  10   2   8      826.96      787.34      7.51 o 
  12   2   8      190.13      179.43      3.41 o 
  14   2   8       19.44       16.67      1.31 o 
  16   2   8       62.61       76.81      3.71 o 
  18   2   8      164.22      168.59      5.17 o 
  20   2   8      635.76      673.41     11.82 o 
 -25   3   8      331.76      313.35      9.57 o 
 -23   3   8       23.05       25.44      3.40 o 
 -21   3   8      108.04      110.30      5.26 o 
 -19   3   8      599.21      589.99      7.43 o 
 -17   3   8        0.20        0.62      0.87 o 
 -15   3   8      699.50      764.32      7.13 o 
 -13   3   8      512.14      470.26      5.51 o 
 -11   3   8       27.36       43.98      1.76 o 
  -9   3   8     1890.54     1925.55     13.71 o 
  -7   3   8       63.23       62.99      1.47 o 
  -5   3   8     1132.60     1084.87      7.25 o 
  -3   3   8       35.22       29.92      1.11 o 
  -1   3   8     4478.45     4429.78     27.35 o 
   1   3   8      247.76      223.42      2.91 o 
   3   3   8       65.13       98.16      2.45 o 
   5   3   8      521.53      513.15      4.99 o 
   7   3   8        5.93        6.67      0.84 o 
   9   3   8      132.78      136.92      2.80 o 
  11   3   8      464.67      483.27      5.68 o 
  13   3   8       10.73       11.23      1.79 o 
  15   3   8      390.06      395.11      7.67 o 
  17   3   8      332.71      348.70      7.35 o 
  19   3   8      517.56      525.60     11.09 o 
  21   3   8      301.19      328.88      7.34 o 
 -24   4   8        2.99        2.80      3.49 o 
 -22   4   8       54.44       58.17      4.64 o 
 -20   4   8        0.20        0.50      1.32 o 
 -18   4   8      322.60      337.15      8.30 o 
 -16   4   8        6.42        3.23      1.23 o 
 -14   4   8     1153.85     1190.03     14.06 o 
 -12   4   8     1624.57     1624.96     21.60 o 
 -10   4   8       84.90       98.47      2.21 o 
  -8   4   8      182.97      162.60      2.81 o 
  -6   4   8        1.83        2.35      0.53 o 
  -4   4   8     1562.63     1535.34     10.56 o 
  -2   4   8       17.51        9.34      0.88 o 
   0   4   8      607.82      502.99      5.27 o 
   2   4   8     1432.31     1426.40     10.17 o 
   4   4   8       14.39       24.27      2.13 o 
   6   4   8      106.02      103.06      2.06 o 
   8   4   8       44.01       36.21      1.37 o 
  10   4   8       14.79       17.64      1.66 o 
  12   4   8      187.86      188.97      5.53 o 
  14   4   8        2.67        4.43      1.51 o 
  16   4   8      154.21      153.01      4.79 o 
  18   4   8        2.14        2.24      1.59 o 
  20   4   8       80.44       74.34      4.44 o 
 -23   5   8       69.29       70.80      5.18 o 
 -21   5   8       72.99       67.64      5.39 o 
 -19   5   8      735.62      721.21     14.86 o 
 -17   5   8       23.27       23.33      2.04 o 
 -15   5   8     2328.12     2322.13     24.00 o 
 -13   5   8     2337.50     2368.92     54.12 o 
 -11   5   8       17.05       19.46      2.84 o 
  -9   5   8     1308.11     1332.20     13.04 o 
  -7   5   8      303.78      245.21      4.26 o 
  -5   5   8       21.95       14.86      0.97 o 
  -3   5   8      498.27      508.60      4.72 o 
  -1   5   8     2068.83     1962.76     12.99 o 
   1   5   8      154.92      131.54      2.59 o 
   3   5   8     5592.33     5209.12     30.73 o 
   5   5   8     1747.62     1744.30     21.81 o 
   7   5   8      186.69      171.42      3.22 o 
   9   5   8       75.95       66.55      2.26 o 
  11   5   8      264.39      270.18      5.18 o 
  13   5   8      690.40      731.95      9.57 o 
  15   5   8        1.73        1.67      1.28 o 
  17   5   8      109.58      105.80      4.10 o 
  19   5   8        7.97        9.28      2.18 o 
 -24   6   8       27.66       28.22      3.68 o 
 -22   6   8       25.94       26.54      2.56 o 
 -20   6   8       96.64       94.40      5.87 o 
 -18   6   8       40.21       35.97      2.74 o 
 -16   6   8       78.69       82.65      3.21 o 
 -14   6   8      746.11      806.70     17.01 o 
 -12   6   8       21.68       17.41      2.91 o 
 -10   6   8      163.93      158.70      3.81 o 
  -8   6   8     1492.58     1473.32     14.21 o 
  -6   6   8      138.12      125.57      2.75 o 
  -4   6   8       46.25       56.20      1.20 o 
  -2   6   8     1555.54     1420.90     10.94 o 
   0   6   8     1303.43     1309.98     10.44 o 
   2   6   8     1769.86     1755.56     13.34 o 
   4   6   8      228.56      167.76      3.10 o 
   6   6   8     1755.71     1723.90     13.64 o 
   8   6   8      804.30      771.23     10.08 o 
  10   6   8      201.83      203.82      4.14 o 
  12   6   8      314.88      314.88      5.74 o 
  14   6   8       76.53       78.53      3.03 o 
  16   6   8       16.99       15.47      1.91 o 
  18   6   8      368.81      358.38      7.32 o 
  20   6   8      454.85      468.58      8.36 o 
 -23   7   8      174.02      192.65      6.60 o 
 -21   7   8       38.59       35.67      3.34 o 
 -19   7   8       69.03       69.89      6.54 o 
 -17   7   8       10.26        9.67      1.95 o 
 -15   7   8       51.73       47.68      3.86 o 
 -13   7   8      222.14      207.51      5.79 o 
 -11   7   8      923.94      895.40     14.96 o 
  -9   7   8       24.39       24.03      1.63 o 
  -7   7   8      361.56      327.56      4.66 o 
  -5   7   8     1034.06     1014.64      9.69 o 
  -3   7   8     1528.62     1350.55     12.00 o 
  -1   7   8      145.59      194.13      2.97 o 
   1   7   8        5.70        4.36      0.83 o 
   3   7   8      174.67      129.92      4.35 o 
   5   7   8       76.40       61.79      2.71 o 
   7   7   8     1304.52     1267.98     11.03 o 
   9   7   8      822.91      810.32      8.33 o 
  11   7   8      401.74      409.88      6.73 o 
  13   7   8      559.35      558.79      8.04 o 
  15   7   8      736.63      733.77     10.29 o 
  17   7   8      209.31      216.33      4.82 o 
  19   7   8      777.35      763.44     13.51 o 
 -22   8   8        0.98        0.23      1.82 o 
 -20   8   8       26.44       29.63      3.07 o 
 -18   8   8      120.63      122.83      4.88 o 
 -16   8   8        0.00        3.39      1.85 o 
 -14   8   8       97.77       94.09      4.08 o 
 -12   8   8       13.05       23.35      2.37 o 
 -10   8   8        0.04        3.26      1.41 o 
  -8   8   8      158.29      168.63      3.27 o 
  -6   8   8       13.38       24.44      1.54 o 
  -4   8   8     1658.86     1444.20     12.75 o 
  -2   8   8       73.40       74.93      2.31 o 
   0   8   8     1103.74     1026.66      8.69 o 
   2   8   8      201.50      144.34      2.77 o 
   4   8   8      366.61      298.96      4.80 o 
   6   8   8      101.70       97.55      2.52 o 
   8   8   8     1071.89      988.67      9.40 o 
  10   8   8       24.27       30.54      1.82 o 
  12   8   8       24.60       23.94      1.93 o 
  14   8   8       85.84       84.48      3.83 o 
  16   8   8      124.26      115.79      2.93 o 
  18   8   8      437.89      467.02      9.81 o 
 -21   9   8       40.57       47.58      3.80 o 
 -19   9   8        1.05        1.59      1.71 o 
 -17   9   8        2.15        5.21      1.78 o 
 -15   9   8        6.98        4.88      2.29 o 
 -13   9   8       55.99       53.07      5.47 o 
 -11   9   8       59.60       46.55      2.96 o 
  -9   9   8       26.65       22.51      2.07 o 
  -7   9   8       25.52       22.51      1.50 o 
  -5   9   8        1.19        2.80      0.89 o 
  -3   9   8      360.16      372.30      5.26 o 
  -1   9   8       49.82       38.10      1.93 o 
   1   9   8        0.01       -0.44      0.60 o 
   3   9   8       10.75       18.25      1.28 o 
   5   9   8      602.49      585.80      7.55 o 
   7   9   8        0.02        0.50      0.86 o 
   9   9   8       76.25       84.86      3.05 o 
  11   9   8       75.45       79.49      2.84 o 
  13   9   8       26.32       23.19      2.60 o 
  15   9   8       68.61       65.15     11.14 o 
  17   9   8      134.06      129.82      5.17 o 
 -20  10   8       13.20       12.39      2.45 o 
 -18  10   8      126.41      129.89      7.93 o 
 -16  10   8       29.32       30.89      2.89 o 
 -14  10   8        7.85        7.14      1.73 o 
 -12  10   8       66.57       73.16      3.55 o 
 -10  10   8      163.26      157.85      7.11 o 
  -8  10   8        0.31        0.97      0.78 o 
  -6  10   8        3.91        3.25      0.93 o 
  -4  10   8       22.15       19.21      1.61 o 
  -2  10   8      440.15      417.11      5.75 o 
   0  10   8       84.67       79.04      3.14 o 
   2  10   8      135.38      128.84      3.14 o 
   4  10   8        0.05        0.88      0.80 o 
   6  10   8       49.95       42.15      1.86 o 
   8  10   8        0.50        1.00      0.87 o 
  10  10   8      187.48      169.74      4.18 o 
  12  10   8       12.91       12.57      1.92 o 
  14  10   8       81.33       78.26      5.03 o 
  16  10   8       85.50       80.49      5.28 o 
 -17  11   8       12.19       13.08      2.68 o 
 -15  11   8       89.94       94.91      3.99 o 
 -13  11   8        0.46        1.55      1.43 o 
 -11  11   8       26.71       32.29      5.07 o 
  -9  11   8       46.92       54.19      5.47 o 
  -7  11   8      153.68      161.66      3.58 o 
  -5  11   8      100.98       88.59      3.00 o 
  -3  11   8       21.50       16.33      1.47 o 
  -1  11   8      226.75      244.70      4.36 o 
   1  11   8       85.40       78.59      2.56 o 
   3  11   8       67.23       55.61      2.31 o 
   5  11   8       16.86       14.93      1.21 o 
   7  11   8     1403.24     1363.14     13.33 o 
   9  11   8      999.64     1020.61     11.31 o 
  11  11   8        2.78        3.95      1.34 o 
  13  11   8      114.89      129.48      5.85 o 
 -16  12   8       75.49       74.24      3.59 o 
 -14  12   8       34.48       36.03      2.73 o 
 -12  12   8        1.20        3.96      1.55 o 
 -10  12   8        5.00        3.20      1.46 o 
  -8  12   8      117.48      127.29      3.74 o 
  -6  12   8      102.23      109.65      3.15 o 
  -4  12   8      115.08      114.05      2.96 o 
  -2  12   8      130.55      123.26      3.16 o 
   0  12   8      251.45      270.43      4.64 o 
   2  12   8      143.96      148.27      4.65 o 
   4  12   8       72.74       66.95      3.36 o 
   6  12   8      494.74      489.14      6.38 o 
   8  12   8      734.65      701.43      8.68 o 
  10  12   8      108.45      111.97      3.93 o 
  12  12   8        4.76        4.17      2.09 o 
 -13  13   8      180.70      200.21      5.19 o 
 -11  13   8      329.73      313.42     15.50 o 
  -9  13   8      458.11      472.52      7.52 o 
  -7  13   8      123.47      132.45      3.92 o 
  -5  13   8        0.97        1.98      0.95 o 
  -3  13   8      302.12      298.99      4.87 o 
  -1  13   8     1925.58     1995.96     17.07 o 
   1  13   8      374.81      394.77      5.13 o 
   3  13   8      999.12      989.87     12.42 o 
   5  13   8      484.16      479.45      8.18 o 
   7  13   8      228.70      229.14      7.89 o 
   9  13   8        0.38       -0.54      2.42 o 
  11  13   8       61.95       62.15      7.94 o 
 -12  14   8       11.29        9.59      3.90 o 
 -10  14   8        4.02        5.90      1.74 o 
  -8  14   8       59.07       64.94      3.59 o 
  -6  14   8       10.72        6.76      1.57 o 
  -4  14   8       72.40       68.00      2.29 o 
  -2  14   8       11.29       10.99      1.59 o 
   0  14   8       18.30       23.33      2.20 o 
   2  14   8        3.99        7.72      2.45 o 
   4  14   8       79.97       81.92     11.35 o 
   6  14   8      268.29      270.83     11.51 o 
   8  14   8      107.38      105.47      5.71 o 
  -7  15   8      128.45      124.64      6.79 o 
  -5  15   8      115.88      128.59      3.89 o 
  -3  15   8       26.26       25.61      3.28 o 
  -1  15   8       36.38       46.74      4.26 o 
   1  15   8       85.28       92.28      5.18 o 
   3  15   8      473.65      471.57     11.62 o 
 -25   1   9        6.44        4.90      3.57 o 
 -23   1   9      221.71      215.15      4.99 o 
 -21   1   9        0.46        3.71      1.46 o 
 -19   1   9        4.82        3.16      1.32 o 
 -17   1   9       43.62       42.24      2.44 o 
 -15   1   9       48.61       46.81      2.39 o 
 -13   1   9      277.44      295.17      3.70 o 
 -11   1   9      894.90      832.46      7.96 o 
  -9   1   9       47.19       40.90      1.50 o 
  -7   1   9      307.80      260.62      4.03 o 
  -5   1   9       49.87       59.05      2.04 o 
  -3   1   9     1060.61     1045.76      7.51 o 
  -1   1   9      258.01      284.46      3.25 o 
   1   1   9      140.02      133.93      2.01 o 
   3   1   9      157.26      156.44      2.49 o 
   5   1   9       12.07       19.42      1.30 o 
   7   1   9       52.50       37.21      2.41 o 
   9   1   9       66.32       68.13      2.50 o 
  11   1   9      108.71       91.10      2.92 o 
  13   1   9       19.85       17.94      1.74 o 
  15   1   9        0.11        0.49      1.11 o 
  17   1   9        4.50        7.13      1.86 o 
  19   1   9       10.57        9.83      2.00 o 
  21   1   9       31.92       28.30      4.00 o 
 -24   2   9       79.38       68.21      5.09 o 
 -22   2   9       28.54       31.61      2.41 o 
 -20   2   9      274.59      283.86      5.37 o 
 -18   2   9        0.12        0.43      1.06 o 
 -16   2   9      176.75      168.72      2.94 o 
 -14   2   9      385.29      370.10      4.84 o 
 -12   2   9       28.29       21.08      1.27 o 
 -10   2   9      107.65       60.06      1.81 o 
  -8   2   9       72.92       65.80      1.72 o 
  -6   2   9      341.01      391.52      4.20 o 
  -4   2   9        1.53        6.38      0.74 o 
  -2   2   9      788.88      788.96      5.56 o 
   0   2   9     1075.93     1011.93      6.71 o 
   2   2   9       53.04       37.63      1.35 o 
   4   2   9       10.67       10.96      1.49 o 
   6   2   9     1708.70     1504.96     11.10 o 
   8   2   9      101.67       82.54      2.41 o 
  10   2   9       10.75        9.88      1.21 o 
  12   2   9      182.29      183.29      7.60 o 
  14   2   9      164.83      178.88      4.36 o 
  16   2   9      636.31      636.84     16.54 o 
  18   2   9        5.05        8.44      2.00 o 
  20   2   9      182.21      194.19      5.58 o 
 -25   3   9      523.21      512.21     19.98 o 
 -23   3   9       28.90       33.40      3.77 o 
 -21   3   9       71.29       61.07      5.10 o 
 -19   3   9        0.03        0.24      1.00 o 
 -17   3   9      776.51      778.80      9.46 o 
 -15   3   9       14.79       12.52      1.32 o 
 -13   3   9      517.86      497.20      5.93 o 
 -11   3   9      347.02      296.18      3.77 o 
  -9   3   9     1422.63     1287.83     10.21 o 
  -7   3   9      939.50      969.73      7.72 o 
  -5   3   9       62.48       79.15      1.86 o 
  -3   3   9     4048.99     3900.09     22.41 o 
  -1   3   9     2576.02     2403.36     16.64 o 
   1   3   9     1446.71     1343.66      9.25 o 
   3   3   9       52.16       53.83      1.54 o 
   5   3   9     3919.98     3786.08     23.33 o 
   7   3   9      132.22      134.43      2.56 o 
   9   3   9      453.83      446.37      5.68 o 
  11   3   9        0.16        0.99      1.08 o 
  13   3   9       40.42       28.16      2.50 o 
  15   3   9        0.52        3.16      1.83 o 
  17   3   9      253.85      236.82      7.40 o 
  19   3   9       72.05       78.41      4.73 o 
 -24   4   9      464.76      458.03     11.65 o 
 -22   4   9       42.91       49.38      4.35 o 
 -20   4   9      704.95      689.34     15.20 o 
 -18   4   9      118.27      117.59      3.91 o 
 -16   4   9      734.51      730.48      9.31 o 
 -14   4   9     2926.88     2884.91     35.47 o 
 -12   4   9       96.81       90.04      2.57 o 
 -10   4   9      503.99      457.11      4.61 o 
  -8   4   9     1058.05      986.70      8.35 o 
  -6   4   9     1965.79     1995.19     15.61 o 
  -4   4   9     2373.91     2273.94     14.98 o 
  -2   4   9     5033.35     4825.16     29.00 o 
   0   4   9      120.32      110.38      2.18 o 
   2   4   9     3212.78     3081.28     19.56 o 
   4   4   9     2786.94     2562.31     15.73 o 
   6   4   9      377.77      363.11      4.23 o 
   8   4   9       58.67       53.41      1.82 o 
  10   4   9      650.41      648.03     17.05 o 
  12   4   9      483.24      501.02      7.73 o 
  14   4   9        5.16        6.91      1.74 o 
  16   4   9      665.63      629.69     10.50 o 
  18   4   9      125.46      134.45      5.69 o 
  20   4   9      322.57      319.52      8.55 o 
 -23   5   9      120.47      127.05     11.07 o 
 -21   5   9       13.59       14.93      2.04 o 
 -19   5   9       89.51       84.51      3.71 o 
 -17   5   9      235.70      234.08      5.04 o 
 -15   5   9      223.84      244.86      8.14 o 
 -13   5   9        0.01        0.50      3.45 o 
 -11   5   9      177.81      167.22      8.07 o 
  -9   5   9       51.93       37.50      2.07 o 
  -7   5   9      240.81      196.88      3.32 o 
  -5   5   9      808.21      763.19      6.46 o 
  -3   5   9      725.33      649.03      5.81 o 
  -1   5   9      350.62      306.71      3.69 o 
   1   5   9      521.25      530.93      5.21 o 
   3   5   9      544.17      484.66      4.98 o 
   5   5   9      776.13      727.91      6.52 o 
   7   5   9        0.84        1.92      0.86 o 
   9   5   9       64.68       62.43      2.54 o 
  11   5   9      125.17      129.50      3.78 o 
  13   5   9        0.18        1.99      1.27 o 
  15   5   9       36.48       44.51      2.82 o 
  17   5   9        2.38        2.85      1.67 o 
  19   5   9      569.03      581.77     10.77 o 
 -22   6   9       76.72       74.86      3.59 o 
 -20   6   9      290.58      286.55      6.54 o 
 -18   6   9      152.39      163.34      4.46 o 
 -16   6   9      553.49      569.15     11.66 o 
 -14   6   9      878.40      876.39     18.77 o 
 -12   6   9      241.90      231.40      7.99 o 
 -10   6   9        0.01        0.55      1.04 o 
  -8   6   9      351.09      328.68      5.95 o 
  -6   6   9     1166.92     1096.24     11.70 o 
  -4   6   9      147.91      144.45      2.56 o 
  -2   6   9     1606.37     1463.58     11.55 o 
   0   6   9      213.10      221.97      4.89 o 
   2   6   9      549.84      591.91      6.36 o 
   4   6   9      330.78      336.64      4.69 o 
   6   6   9      189.06      179.33      3.49 o 
   8   6   9       37.63       37.60      2.35 o 
  10   6   9     1126.70     1153.61     12.85 o 
  12   6   9      240.59      234.11      5.09 o 
  14   6   9      110.50      124.47      4.37 o 
  16   6   9      196.45      197.91      4.98 o 
  18   6   9      369.64      366.93      7.65 o 
 -21   7   9      291.72      302.43      7.86 o 
 -19   7   9       51.88       55.49      5.95 o 
 -17   7   9       62.61       59.76      6.37 o 
 -15   7   9      260.91      262.80      8.86 o 
 -13   7   9     1081.60     1115.00     21.76 o 
 -11   7   9       23.83       23.06      2.52 o 
  -9   7   9      662.92      643.77      9.03 o 
  -7   7   9      976.09     1022.73     12.00 o 
  -5   7   9        7.26        2.69      0.91 o 
  -3   7   9        0.13        1.69      0.62 o 
  -1   7   9       78.52       84.19      2.13 o 
   1   7   9      348.20      329.74      4.44 o 
   3   7   9        0.06        1.63      0.83 o 
   5   7   9       23.86       26.20      2.85 o 
   7   7   9        7.31        8.43      1.19 o 
   9   7   9      589.18      572.94      6.95 o 
  11   7   9      160.32      163.30      4.84 o 
  13   7   9        3.50        3.81      1.65 o 
  15   7   9        3.12        3.06      1.39 o 
  17   7   9      622.57      644.46     10.77 o 
 -22   8   9        0.27        0.48      1.81 o 
 -20   8   9       39.96       36.19      3.38 o 
 -18   8   9      194.00      193.80      6.16 o 
 -16   8   9       36.35       36.67      3.96 o 
 -14   8   9       88.94       92.04      8.50 o 
 -12   8   9        1.68        2.68      1.52 o 
 -10   8   9      235.93      226.44      5.37 o 
  -8   8   9        0.35        1.78      1.05 o 
  -6   8   9      282.90      252.94      4.31 o 
  -4   8   9        0.47       -0.18      0.81 o 
  -2   8   9      153.82      138.01      3.22 o 
   0   8   9       12.81        5.89      0.90 o 
   2   8   9      112.65      114.27      2.62 o 
   4   8   9       67.48       67.22      2.56 o 
   6   8   9       43.49       50.94      2.14 o 
   8   8   9       15.74       10.56      1.33 o 
  10   8   9      229.56      234.32      5.15 o 
  12   8   9       18.50       20.42      2.10 o 
  14   8   9       11.96       10.46      1.75 o 
  16   8   9       10.97       10.97      2.40 o 
 -19   9   9       83.75       79.07      4.25 o 
 -17   9   9      426.36      443.44     26.85 o 
 -15   9   9      102.07      101.34      4.49 o 
 -13   9   9       49.51       47.08      3.30 o 
 -11   9   9      524.60      531.55     12.74 o 
  -9   9   9      115.41      121.20      3.43 o 
  -7   9   9       40.44       54.47      2.23 o 
  -5   9   9      590.90      573.30      7.06 o 
  -3   9   9        1.57        2.37      0.98 o 
  -1   9   9      398.41      410.56      5.87 o 
   1   9   9       71.65       92.24      2.21 o 
   3   9   9       76.76       81.82      2.31 o 
   5   9   9      575.55      550.48      6.45 o 
   7   9   9     1512.93     1525.27     15.91 o 
   9   9   9        0.45        1.00      0.97 o 
  11   9   9      246.93      256.22      4.72 o 
  13   9   9       34.25       34.14      2.35 o 
  15   9   9       64.04       65.49      5.14 o 
 -18  10   9       47.95       55.75      3.69 o 
 -16  10   9        7.43        7.87      2.05 o 
 -14  10   9       42.56       39.82      3.22 o 
 -12  10   9       16.60       13.86      2.24 o 
 -10  10   9        0.01       -0.57      1.37 o 
  -8  10   9        7.63        9.47      1.29 o 
  -6  10   9        6.61        5.93      1.13 o 
  -4  10   9       40.64       42.78      2.18 o 
  -2  10   9       58.72       66.77      3.87 o 
   0  10   9       62.39       72.95      2.57 o 
   2  10   9        1.10        0.65      0.67 o 
   4  10   9      131.90      115.66      2.70 o 
   6  10   9        0.04        2.34      1.02 o 
   8  10   9       92.26       89.44      2.62 o 
  10  10   9       15.41       15.38      1.34 o 
  12  10   9        8.57        6.31      1.82 o 
  14  10   9      149.20      158.32      6.74 o 
 -17  11   9       12.32       11.64      2.24 o 
 -15  11   9      223.59      235.67      6.53 o 
 -13  11   9      828.81      873.29     14.27 o 
 -11  11   9       60.99       66.78      3.73 o 
  -9  11   9      397.74      421.65      9.01 o 
  -7  11   9      143.11      149.22      4.76 o 
  -5  11   9       45.61       49.07      2.25 o 
  -3  11   9       74.15       73.34      2.63 o 
  -1  11   9       55.32       58.80      2.48 o 
   1  11   9        6.19        7.14      1.26 o 
   3  11   9        5.39        6.57      1.29 o 
   5  11   9      548.30      535.54      6.08 o 
   7  11   9      103.89      103.52      2.49 o 
   9  11   9      180.14      168.31      4.65 o 
  11  11   9       35.57       37.88      3.26 o 
  13  11   9       82.70       87.57      5.13 o 
 -16  12   9        9.48        9.03      2.07 o 
 -14  12   9      238.54      245.83      6.47 o 
 -12  12   9        2.73        5.05      1.80 o 
 -10  12   9       99.10      103.43      4.36 o 
  -8  12   9      216.18      218.82      5.67 o 
  -6  12   9      756.09      758.76      8.50 o 
  -4  12   9      124.21      112.17      3.12 o 
  -2  12   9     3063.33     2997.47     24.05 o 
   0  12   9      525.39      522.13      7.06 o 
   2  12   9       22.21       22.00      2.05 o 
   4  12   9      613.36      606.92      8.09 o 
   6  12   9      282.63      264.88      4.47 o 
   8  12   9      108.97      110.03      4.94 o 
  10  12   9      124.69      123.96      5.88 o 
 -13  13   9      420.85      425.36      8.71 o 
 -11  13   9       14.76       15.39      2.25 o 
  -9  13   9       26.94       26.46      2.54 o 
  -7  13   9      101.06      104.30      3.72 o 
  -5  13   9      156.28      158.95      3.50 o 
  -3  13   9       46.26       51.44      2.44 o 
  -1  13   9       62.14       62.91      2.62 o 
   1  13   9      359.73      386.21      5.66 o 
   3  13   9        5.41        7.34      1.75 o 
   5  13   9        7.14        1.98      2.20 o 
   7  13   9       65.21       66.34      5.50 o 
   9  13   9       88.64       97.73      3.72 o 
 -10  14   9       59.15       57.73      3.53 o 
  -8  14   9      267.93      275.33      7.17 o 
  -6  14   9       82.45       85.15      4.84 o 
  -4  14   9        0.32        1.86      1.50 o 
  -2  14   9      153.32      159.68      4.45 o 
   0  14   9      130.89      135.85      6.10 o 
   2  14   9      631.37      612.86     13.46 o 
   4  14   9      152.38      157.72      6.78 o 
 -24   0  10      850.97      838.39     15.54 o 
 -22   0  10      459.88      445.01     12.22 o 
 -20   0  10       84.50       85.21      9.77 o 
 -18   0  10     2371.51     2443.63     31.79 o 
 -16   0  10      802.69      772.43     11.09 o 
 -14   0  10      718.05      664.55     17.74 o 
 -12   0  10     2791.28     2844.59     34.55 o 
 -10   0  10      312.45      416.15      5.24 o 
  -8   0  10      301.13      289.35      6.59 o 
  -6   0  10     2788.86     2773.88     23.56 o 
  -4   0  10        6.76        8.31      1.22 o 
  -2   0  10     2574.50     2529.56     31.40 o 
   0   0  10      115.54       75.92      2.68 o 
   2   0  10      559.36      513.97      7.09 o 
   4   0  10     3323.67     3025.04     29.81 o 
   6   0  10     4345.37     4032.31     38.40 o 
   8   0  10      430.54      418.66     10.95 o 
  10   0  10      119.92      109.31      4.65 o 
  12   0  10        9.60       10.08      2.10 o 
  14   0  10      288.11      311.37      9.37 o 
  16   0  10      121.43      135.70      5.24 o 
  18   0  10       41.15       40.48      6.35 o 
 -25   1  10      375.37      366.96     15.07 o 
 -23   1  10       11.37       15.97      2.14 o 
 -21   1  10        0.25        0.71      1.26 o 
 -19   1  10      147.67      153.35      4.89 o 
 -17   1  10      405.23      404.90      5.92 o 
 -15   1  10        4.83        3.64      1.03 o 
 -13   1  10       38.33       30.90      2.65 o 
 -11   1  10      204.52      179.76      3.19 o 
  -9   1  10       15.95       25.54      1.34 o 
  -7   1  10       57.89       52.53      1.96 o 
  -5   1  10      969.40      911.18      7.58 o 
  -3   1  10      684.26      660.39      5.68 o 
  -1   1  10      439.56      424.19      4.33 o 
   1   1  10      327.31      293.52      3.59 o 
   3   1  10      296.53      258.27      3.91 o 
   5   1  10      300.59      341.31      8.33 o 
   7   1  10        0.30        0.93      0.98 o 
   9   1  10        0.32        1.78      1.15 o 
  11   1  10        3.11       -0.42      1.01 o 
  13   1  10        4.32        6.01      1.35 o 
  15   1  10      363.67      369.93      9.10 o 
  17   1  10      281.79      304.95      7.09 o 
  19   1  10      164.27      172.07      5.81 o 
 -24   2  10      225.54      227.13      7.97 o 
 -22   2  10        1.17        0.87      1.28 o 
 -20   2  10        0.10       -1.25      1.25 o 
 -18   2  10       12.06       11.83      1.59 o 
 -16   2  10      320.12      341.28      5.29 o 
 -14   2  10      233.54      238.93      3.50 o 
 -12   2  10      163.89      158.32      3.28 o 
 -10   2  10      136.13      160.06      2.96 o 
  -8   2  10      246.38      256.82      3.89 o 
  -6   2  10      146.73      126.54      2.42 o 
  -4   2  10     1641.21     1609.58     11.55 o 
  -2   2  10       17.65       26.06      1.37 o 
   0   2  10     1335.48     1286.58     10.50 o 
   2   2  10      407.40      376.21      4.74 o 
   4   2  10       48.87       64.95      2.08 o 
   6   2  10       13.03        8.80      1.48 o 
   8   2  10        0.61        0.45      0.99 o 
  10   2  10      189.86      192.09      5.43 o 
  12   2  10      580.69      582.75      8.76 o 
  14   2  10        3.50        3.38      1.25 o 
  16   2  10      324.47      335.59      8.90 o 
  18   2  10     1273.92     1351.64     20.74 o 
 -23   3  10       55.81       48.85      5.86 o 
 -21   3  10      111.64      111.46      5.55 o 
 -19   3  10      902.53      892.44     13.84 o 
 -17   3  10        5.92        9.28      1.15 o 
 -15   3  10      261.11      283.01      4.67 o 
 -13   3  10      236.67      216.18      4.20 o 
 -11   3  10      358.87      365.03      5.00 o 
  -9   3  10      379.09      407.67      8.20 o 
  -7   3  10     1043.70     1095.38     10.22 o 
  -5   3  10      108.99       87.23      2.36 o 
  -3   3  10     3060.24     3013.69     20.74 o 
  -1   3  10      619.27      605.05      5.89 o 
   1   3  10      252.81      251.17      3.84 o 
   3   3  10      259.64      274.32      3.51 o 
   5   3  10      815.91      816.09      7.31 o 
   7   3  10        2.65        3.05      0.94 o 
   9   3  10      264.05      261.87      4.80 o 
  11   3  10      496.23      481.76      6.75 o 
  13   3  10       11.93       13.25      2.52 o 
  15   3  10      271.51      273.04     11.58 o 
  17   3  10      100.66       97.84      7.17 o 
  19   3  10       32.55       23.48      3.19 o 
 -24   4  10       48.23       51.57      5.19 o 
 -22   4  10       36.27       32.32      3.73 o 
 -20   4  10        0.03       -0.85      1.87 o 
 -18   4  10      115.58      113.95      3.53 o 
 -16   4  10      997.27     1018.14     13.19 o 
 -14   4  10      177.14      169.23      8.26 o 
 -12   4  10        5.13        5.97      1.13 o 
 -10   4  10       11.92       15.04      1.21 o 
  -8   4  10       44.75       57.62      1.97 o 
  -6   4  10      714.30      728.70      6.97 o 
  -4   4  10      152.56      155.80      3.06 o 
  -2   4  10      197.54      180.59      3.14 o 
   0   4  10      894.22      862.77      7.44 o 
   2   4  10      476.91      417.71      5.06 o 
   4   4  10       60.52       57.00      1.91 o 
   6   4  10       38.73       34.49      1.58 o 
   8   4  10      448.77      449.10      5.70 o 
  10   4  10      198.61      234.66      7.54 o 
  12   4  10       10.41       11.95      1.75 o 
  14   4  10        2.05        2.03      1.95 o 
  16   4  10       27.51       31.79      4.52 o 
  18   4  10      176.26      177.49      6.65 o 
 -23   5  10        0.22       -1.46      2.15 o 
 -21   5  10      133.79      128.29      6.96 o 
 -19   5  10       41.26       42.23      3.00 o 
 -17   5  10     1794.90     1800.70     18.08 o 
 -15   5  10      166.90      165.83      4.71 o 
 -13   5  10       11.60       11.27      2.11 o 
 -11   5  10       52.90       47.44      2.71 o 
  -9   5  10      540.50      512.29      6.11 o 
  -7   5  10      599.05      546.10      6.18 o 
  -5   5  10        0.00        0.22      0.99 o 
  -3   5  10       94.47       99.68      2.91 o 
  -1   5  10        0.71       -0.44      0.62 o 
   1   5  10      103.66       90.97      2.14 o 
   3   5  10       76.87       80.49      2.05 o 
   5   5  10      143.42      166.39      2.98 o 
   7   5  10      196.73      196.66      3.51 o 
   9   5  10      179.46      192.62      7.03 o 
  11   5  10     1499.27     1560.64     16.47 o 
  13   5  10       36.26       40.45      2.72 o 
  15   5  10      111.11      111.90      4.37 o 
  17   5  10        2.02       -2.02      2.77 o 
 -22   6  10       13.05        7.91      4.47 o 
 -20   6  10       29.93       32.93      2.87 o 
 -18   6  10      456.99      457.33      7.66 o 
 -16   6  10        0.95        5.48      1.67 o 
 -14   6  10        2.43        2.56      2.07 o 
 -12   6  10        0.08        2.31      1.93 o 
 -10   6  10      443.84      465.92      7.77 o 
  -8   6  10       43.29       48.75      2.56 o 
  -6   6  10      205.64      197.73      3.27 o 
  -4   6  10      173.14      170.96      3.32 o 
  -2   6  10     1503.97     1527.57     12.28 o 
   0   6  10      707.52      699.69      7.21 o 
   2   6  10       47.12       52.36      3.21 o 
   4   6  10     1095.49     1098.71     10.19 o 
   6   6  10       87.18       93.75      2.85 o 
   8   6  10       47.08       54.85      4.03 o 
  10   6  10        8.44        8.62      1.58 o 
  12   6  10      308.57      314.57      6.17 o 
  14   6  10        4.08        3.48      2.05 o 
  16   6  10        1.83        0.28      1.43 o 
 -21   7  10       86.60       85.96      4.45 o 
 -19   7  10      145.75      147.03      7.06 o 
 -17   7  10     1289.13     1324.90     19.50 o 
 -15   7  10      250.21      260.87      9.30 o 
 -13   7  10      385.23      419.78     11.84 o 
 -11   7  10       72.73       77.88      4.15 o 
  -9   7  10      106.75      129.84      3.88 o 
  -7   7  10       24.26       21.55      1.96 o 
  -5   7  10       22.71       44.16      2.43 o 
  -3   7  10      125.62      107.88      2.35 o 
  -1   7  10      584.95      550.61      6.11 o 
   1   7  10       10.38       13.36      1.27 o 
   3   7  10      236.96      196.70      3.64 o 
   5   7  10       67.24       80.68      2.50 o 
   7   7  10        2.84        3.04      1.07 o 
   9   7  10       34.38       36.81      2.31 o 
  11   7  10      114.99      126.84      3.97 o 
  13   7  10       50.16       59.06      3.12 o 
  15   7  10      229.43      243.03      5.59 o 
  17   7  10       62.96       73.87      3.57 o 
 -20   8  10        5.48        4.74      2.12 o 
 -18   8  10      278.74      286.68      7.72 o 
 -16   8  10      726.56      753.79     17.59 o 
 -14   8  10      128.75      132.17      6.41 o 
 -12   8  10      920.17      971.84     29.91 o 
 -10   8  10       25.02       29.72      2.64 o 
  -8   8  10        9.07        9.20      1.52 o 
  -6   8  10      593.37      614.86      8.37 o 
  -4   8  10      766.81      797.89      8.95 o 
  -2   8  10       28.35       28.87      2.13 o 
   0   8  10      828.37      818.76      7.97 o 
   2   8  10      609.26      646.88      7.22 o 
   4   8  10      132.07      118.38      2.92 o 
   6   8  10      353.25      360.22      5.33 o 
   8   8  10        0.64        1.36      1.05 o 
  10   8  10       13.42       12.64      1.57 o 
  12   8  10       41.99       44.44      2.76 o 
  14   8  10        0.53        1.71      1.43 o 
  16   8  10       39.44       41.20      5.11 o 
 -19   9  10       35.09       36.35      3.49 o 
 -17   9  10      126.47      126.70     10.09 o 
 -15   9  10      102.81      103.44      4.83 o 
 -13   9  10       97.97      104.58      4.73 o 
 -11   9  10       57.43       61.60      3.82 o 
  -9   9  10        0.01        0.32      1.10 o 
  -7   9  10       18.81       21.42      2.04 o 
  -5   9  10       71.11       82.17      2.86 o 
  -3   9  10      307.23      288.49      5.28 o 
  -1   9  10       29.74       30.44      2.00 o 
   1   9  10       31.28       29.03      1.83 o 
   3   9  10       41.54       42.82      2.02 o 
   5   9  10      607.46      613.04      7.14 o 
   7   9  10       10.20        8.42      1.31 o 
   9   9  10       23.25       24.82      1.82 o 
  11   9  10        1.17        0.37      1.21 o 
  13   9  10       90.07       94.94      3.61 o 
  15   9  10       45.81       51.40      4.83 o 
 -18  10  10      115.37      118.62      5.05 o 
 -16  10  10       79.30       85.84      5.12 o 
 -14  10  10      255.79      259.98      8.26 o 
 -12  10  10      861.79      886.12     15.03 o 
 -10  10  10      400.74      405.97     11.61 o 
  -8  10  10       80.86       84.10      4.01 o 
  -6  10  10      136.86      140.91      4.07 o 
  -4  10  10      475.81      486.10      6.78 o 
  -2  10  10      603.86      584.34      7.63 o 
   0  10  10      238.87      243.12      4.70 o 
   2  10  10        0.45        0.49      0.76 o 
   4  10  10       58.55       68.16      2.63 o 
   6  10  10        3.15        9.08      1.31 o 
   8  10  10        0.02        0.51      1.02 o 
  10  10  10       48.83       46.98      2.20 o 
  12  10  10        9.63       10.00      2.59 o 
 -17  11  10       70.13       74.91      5.26 o 
 -15  11  10        9.78        9.33      2.56 o 
 -13  11  10      193.25      204.24     10.34 o 
 -11  11  10      175.89      181.41      6.04 o 
  -9  11  10        0.64       -0.74      1.60 o 
  -7  11  10       61.00       62.10      2.70 o 
  -5  11  10      395.86      430.18      6.37 o 
  -3  11  10      203.05      199.78      4.30 o 
  -1  11  10      133.16      145.04      4.04 o 
   1  11  10      106.69      108.97      3.28 o 
   3  11  10       26.50       27.52      2.69 o 
   5  11  10      535.27      530.95      6.27 o 
   7  11  10      114.68      111.33      3.11 o 
   9  11  10       36.24       37.21      2.77 o 
  11  11  10       31.89       35.76      3.77 o 
 -14  12  10        6.56        7.20      2.05 o 
 -12  12  10      310.54      315.71     14.63 o 
 -10  12  10      161.78      170.64      5.85 o 
  -8  12  10       21.86       21.11      2.73 o 
  -6  12  10       11.87       10.13      1.44 o 
  -4  12  10      106.77      103.79      3.22 o 
  -2  12  10      316.90      327.28      5.63 o 
   0  12  10      764.82      745.18      9.07 o 
   2  12  10        2.58        2.22      1.22 o 
   4  12  10      211.64      197.47      4.20 o 
   6  12  10      228.53      220.68      4.56 o 
   8  12  10       42.77       41.30      2.97 o 
 -11  13  10       16.86       15.53      2.43 o 
  -9  13  10       75.33       70.24      4.14 o 
  -7  13  10      151.95      160.22      5.20 o 
  -5  13  10      528.24      529.16      7.11 o 
  -3  13  10      620.56      604.61      7.90 o 
  -1  13  10      135.23      133.72      4.07 o 
   1  13  10       54.99       49.58      2.95 o 
   3  13  10      271.42      276.72      8.85 o 
   5  13  10      143.60      159.38      6.94 o 
   7  13  10      414.88      427.59     14.95 o 
  -6  14  10      118.60      115.68      5.70 o 
  -4  14  10        1.29        0.98      1.58 o 
  -2  14  10        7.12        7.93      1.81 o 
   0  14  10      114.73      118.94      5.93 o 
   2  14  10       42.08       38.08      4.18 o 
 -23   1  11      257.00      245.37      5.99 o 
 -21   1  11        2.79        1.04      1.31 o 
 -19   1  11      106.76       98.81      3.47 o 
 -17   1  11      596.42      583.29      7.48 o 
 -15   1  11       59.55       56.74      2.46 o 
 -13   1  11      836.49      806.84      9.87 o 
 -11   1  11      609.79      544.65      5.83 o 
  -9   1  11       99.66       95.01      2.27 o 
  -7   1  11      542.48      472.33      5.41 o 
  -5   1  11     1726.45     1651.52     12.09 o 
  -3   1  11     1860.83     1864.85     13.00 o 
  -1   1  11     1014.20      961.48      8.23 o 
   1   1  11      898.81      850.18      8.17 o 
   3   1  11       33.58       23.88      1.57 o 
   5   1  11        5.01        9.37      1.40 o 
   7   1  11      361.58      356.72      6.04 o 
   9   1  11       53.67       51.89      2.92 o 
  11   1  11      107.83      108.98      3.86 o 
  13   1  11      449.44      462.15     12.53 o 
  15   1  11       81.71       89.42      3.26 o 
  17   1  11      102.47      100.26      4.48 o 
 -24   2  11       34.58       40.83      4.21 o 
 -22   2  11       92.87       86.47      3.26 o 
 -20   2  11      254.51      248.71      5.76 o 
 -18   2  11      276.93      251.28      5.16 o 
 -16   2  11       71.25       81.25      3.04 o 
 -14   2  11       33.17       35.50      1.63 o 
 -12   2  11      132.54      114.74      4.97 o 
 -10   2  11      667.84      589.62      6.41 o 
  -8   2  11        4.94        2.61      0.78 o 
  -6   2  11       28.04       23.46      1.97 o 
  -4   2  11      168.12      148.35      3.02 o 
  -2   2  11       65.55       61.97      2.25 o 
   0   2  11      258.36      234.27      3.50 o 
   2   2  11       25.86       19.10      1.42 o 
   4   2  11     1763.85     1676.83     14.80 o 
   6   2  11        9.41       10.91      1.66 o 
   8   2  11     1132.87     1122.80     12.40 o 
  10   2  11        0.06       -0.03      1.23 o 
  12   2  11      118.74      123.01      5.70 o 
  14   2  11      163.39      174.80      4.33 o 
  16   2  11      150.07      164.32      6.40 o 
  18   2  11       90.72      106.82      5.22 o 
 -23   3  11      144.07      135.08      6.39 o 
 -21   3  11        3.59        4.52      2.24 o 
 -19   3  11      234.03      233.59     19.13 o 
 -17   3  11      270.30      279.27      4.36 o 
 -15   3  11       13.12       13.98      1.47 o 
 -13   3  11       35.64       36.89      1.85 o 
 -11   3  11      129.76      110.85      2.83 o 
  -9   3  11       70.73       82.59      2.45 o 
  -7   3  11        5.94        7.96      1.13 o 
  -5   3  11        0.63        1.53      1.12 o 
  -3   3  11     3033.03     2859.04     20.23 o 
  -1   3  11     1510.84     1459.71     13.06 o 
   1   3  11        1.91        5.70      1.06 o 
   3   3  11      322.41      308.61      4.48 o 
   5   3  11     1502.06     1464.20     13.39 o 
   7   3  11      298.63      312.93      5.62 o 
   9   3  11      119.84       98.41      3.12 o 
  11   3  11      259.39      236.05      4.65 o 
  13   3  11      143.39      152.16      6.07 o 
  15   3  11      235.09      245.25      7.79 o 
  17   3  11      592.57      595.41     12.72 o 
 -22   4  11       10.40        9.91      2.77 o 
 -20   4  11      352.36      330.96      9.48 o 
 -18   4  11      176.91      178.18      4.34 o 
 -16   4  11      666.05      670.76     10.13 o 
 -14   4  11        6.63        6.98      1.11 o 
 -12   4  11      108.61      106.67      2.88 o 
 -10   4  11       53.63       41.70      1.94 o 
  -8   4  11      396.79      337.80      4.86 o 
  -6   4  11      112.05      100.30      2.85 o 
  -4   4  11       89.68       86.07      2.46 o 
  -2   4  11      298.01      271.95      4.40 o 
   0   4  11      264.20      274.11      4.48 o 
   2   4  11       10.85       11.49      1.29 o 
   4   4  11      832.07      778.09      8.02 o 
   6   4  11     1844.44     1834.11     14.70 o 
   8   4  11      167.46      181.52      5.83 o 
  10   4  11     1109.62     1144.11     15.52 o 
  12   4  11      100.03       93.58      4.19 o 
  14   4  11       40.51       34.68      3.64 o 
  16   4  11      229.63      229.81      7.72 o 
 -21   5  11       26.09       26.61      3.55 o 
 -19   5  11        0.00       -0.80      1.37 o 
 -17   5  11      591.94      656.90      9.31 o 
 -15   5  11       77.26       81.65      4.74 o 
 -13   5  11       54.43       64.25      4.03 o 
 -11   5  11       46.81       48.44      4.86 o 
  -9   5  11       89.30      110.83      2.99 o 
  -7   5  11       29.59       32.48      3.09 o 
  -5   5  11        0.73        4.32      0.95 o 
  -3   5  11      182.30      181.70      3.50 o 
  -1   5  11      933.01      865.75     10.73 o 
   1   5  11       91.95       99.08      3.11 o 
   3   5  11       78.76       66.06      2.07 o 
   5   5  11       53.97       51.91      1.95 o 
   7   5  11      893.64      881.97     10.28 o 
   9   5  11        0.78        3.88      1.44 o 
  11   5  11       12.47        7.19      2.33 o 
  13   5  11       94.51      106.04      4.91 o 
  15   5  11       34.07       35.28      3.70 o 
  17   5  11        0.90       -0.15      2.67 o 
 -22   6  11       72.64       71.61      5.40 o 
 -20   6  11       54.31       65.15      3.65 o 
 -18   6  11       19.05       15.75      2.09 o 
 -16   6  11      617.70      634.18     10.34 o 
 -14   6  11       84.74       78.15      5.41 o 
 -12   6  11       90.63      102.26      6.01 o 
 -10   6  11        2.91        2.80      1.50 o 
  -8   6  11      677.44      711.49     10.55 o 
  -6   6  11        5.11        7.04      1.06 o 
  -4   6  11      322.47      307.63      5.12 o 
  -2   6  11      210.45      227.54      4.51 o 
   0   6  11      315.74      308.43      5.05 o 
   2   6  11        5.13        7.61      1.15 o 
   4   6  11      118.94      113.48      2.97 o 
   6   6  11       46.89       39.73      2.15 o 
   8   6  11      309.74      304.09      5.62 o 
  10   6  11      158.53      159.01      4.06 o 
  12   6  11       46.30       38.60      2.73 o 
  14   6  11       37.65       32.73      3.06 o 
  16   6  11       62.02       53.87      9.73 o 
 -21   7  11        1.76        1.63      1.92 o 
 -19   7  11       96.93       91.43      5.76 o 
 -17   7  11       43.36       40.32      3.58 o 
 -15   7  11      174.68      183.50      8.31 o 
 -13   7  11        0.87        1.14      2.14 o 
 -11   7  11       41.61       50.27      2.90 o 
  -9   7  11       40.35       41.58      2.77 o 
  -7   7  11      672.38      694.19     10.41 o 
  -5   7  11      343.49      332.10      6.80 o 
  -3   7  11        2.90        3.01      0.94 o 
  -1   7  11     1094.27     1048.18      9.70 o 
   1   7  11      516.05      486.82      6.09 o 
   3   7  11       55.39       49.33      2.28 o 
   5   7  11       92.35       88.97      2.76 o 
   7   7  11       31.15       32.25      2.06 o 
   9   7  11      174.44      189.97      5.64 o 
  11   7  11      232.09      241.30      6.92 o 
  13   7  11       29.61       29.99      2.29 o 
  15   7  11      433.80      444.42      7.89 o 
 -20   8  11       50.07       48.04      3.93 o 
 -18   8  11       53.82       52.01      4.48 o 
 -16   8  11        1.84        3.22      2.52 o 
 -14   8  11      504.18      498.19     13.76 o 
 -12   8  11       48.30       42.93      3.70 o 
 -10   8  11       29.67       19.77      2.08 o 
  -8   8  11       55.78       52.74      2.88 o 
  -6   8  11        1.51        2.98      1.42 o 
  -4   8  11       67.98       72.10      3.30 o 
  -2   8  11      247.46      256.72      5.22 o 
   0   8  11       15.84       15.50      1.36 o 
   2   8  11      409.91      430.24      5.73 o 
   4   8  11       21.66       20.22      1.65 o 
   6   8  11       33.88       34.93      2.08 o 
   8   8  11      128.61      135.07      3.48 o 
  10   8  11       86.98       82.60      3.47 o 
  12   8  11       54.33       55.07      3.74 o 
  14   8  11      220.25      233.47      5.52 o 
 -19   9  11      617.93      633.55     20.15 o 
 -17   9  11       70.49       73.54      4.47 o 
 -15   9  11      122.67      119.34      6.50 o 
 -13   9  11      166.40      184.82      6.45 o 
 -11   9  11      248.34      247.74      7.35 o 
  -9   9  11       39.61       41.42      2.74 o 
  -7   9  11       94.14       92.93      3.64 o 
  -5   9  11       13.63       14.95      2.01 o 
  -3   9  11       55.51       52.16      2.91 o 
  -1   9  11       27.97       37.53      2.28 o 
   1   9  11      263.98      275.04      4.26 o 
   3   9  11      251.25      256.08      4.35 o 
   5   9  11      473.70      480.06      6.38 o 
   7   9  11        0.17       -0.08      1.15 o 
   9   9  11      140.78      154.53      4.01 o 
  11   9  11        0.00        1.24      1.48 o 
  13   9  11      652.26      697.43     10.91 o 
 -16  10  11       73.19       72.71      4.55 o 
 -14  10  11       72.43       76.68      9.11 o 
 -12  10  11       84.76       83.85      4.64 o 
 -10  10  11      139.83      141.56      5.61 o 
  -8  10  11      167.35      176.07      4.77 o 
  -6  10  11       30.89       33.41      2.89 o 
  -4  10  11       49.68       52.47      2.93 o 
  -2  10  11        1.28        1.34      1.12 o 
   0  10  11      206.73      193.15      4.39 o 
   2  10  11       54.37       59.83      2.04 o 
   4  10  11       19.87       22.48      1.68 o 
   6  10  11       10.86       13.08      1.50 o 
   8  10  11       67.33       68.86      2.97 o 
  10  10  11        0.31       -0.04      1.28 o 
  12  10  11        1.97        9.17      4.10 o 
 -15  11  11       14.92       10.50      2.45 o 
 -13  11  11      160.04      166.30      6.08 o 
 -11  11  11       50.48       44.30      4.42 o 
  -9  11  11       12.68        9.48      1.64 o 
  -7  11  11      173.48      182.14      8.30 o 
  -5  11  11     1825.97     1890.93     27.40 o 
  -3  11  11       29.95       29.51      2.19 o 
  -1  11  11      631.69      644.17      8.52 o 
   1  11  11      216.84      215.74      4.71 o 
   3  11  11        0.57        1.09      1.21 o 
   5  11  11      466.16      452.56      5.86 o 
   7  11  11       15.13       17.99      1.82 o 
   9  11  11       89.49       89.97      2.93 o 
 -12  12  11      124.32      143.34      5.62 o 
 -10  12  11        0.75       -0.31      1.66 o 
  -8  12  11       38.31       43.66      2.54 o 
  -6  12  11        3.65        6.84      1.70 o 
  -4  12  11      409.63      418.97      7.22 o 
  -2  12  11      315.23      337.70      5.93 o 
   0  12  11       35.98       34.63      2.33 o 
   2  12  11       13.68       12.70      1.84 o 
   4  12  11      190.92      186.85      5.19 o 
   6  12  11      415.43      418.10      8.57 o 
  -9  13  11       30.20       33.23      8.71 o 
  -7  13  11      151.30      153.26      5.97 o 
  -5  13  11       29.96       32.63      3.42 o 
  -3  13  11        9.26       10.02      2.07 o 
  -1  13  11        2.74        2.24      1.81 o 
   1  13  11       14.95       16.72      2.20 o 
   3  13  11        5.71        4.78      2.34 o 
 -22   0  12      152.97      146.54      6.12 o 
 -20   0  12      192.27      191.95      6.89 o 
 -18   0  12       54.41       51.40      4.42 o 
 -16   0  12       27.47       30.98      2.70 o 
 -14   0  12       17.40       13.22      2.40 o 
 -12   0  12      581.79      612.02     13.82 o 
 -10   0  12      113.47      115.10      4.08 o 
  -8   0  12      245.18      271.69      6.11 o 
  -6   0  12     1428.68     1322.96     18.51 o 
  -4   0  12     1489.71     1588.09     21.56 o 
  -2   0  12      210.43      180.78      4.27 o 
   0   0  12      322.78      317.42     11.36 o 
   2   0  12      130.89      149.59      5.38 o 
   4   0  12      563.81      513.57     10.68 o 
   6   0  12      467.28      475.28     13.62 o 
   8   0  12      479.93      471.55     13.69 o 
  10   0  12       28.48       29.80      4.18 o 
  12   0  12     2653.56     2750.09     35.61 o 
  14   0  12      456.37      486.20     10.92 o 
  16   0  12      274.08      293.23      7.92 o 
 -23   1  12      188.54      187.87      5.25 o 
 -21   1  12        0.09       -1.44      1.44 o 
 -19   1  12       25.90       26.05      2.26 o 
 -17   1  12      265.05      264.22      4.97 o 
 -15   1  12     1273.81     1276.85     12.43 o 
 -13   1  12        5.03        4.09      1.28 o 
 -11   1  12      184.27      203.25      3.46 o 
  -9   1  12       10.06        6.89      1.02 o 
  -7   1  12       13.35        9.18      1.10 o 
  -5   1  12        0.52        1.04      0.81 o 
  -3   1  12      751.59      692.42      8.44 o 
  -1   1  12      372.02      357.26      4.92 o 
   1   1  12      777.70      728.26      8.38 o 
   3   1  12      139.34      136.62      4.99 o 
   5   1  12      912.75      856.60     11.88 o 
   7   1  12      222.65      214.09      4.79 o 
   9   1  12       55.74       64.04      6.23 o 
  11   1  12      228.66      259.20      6.04 o 
  13   1  12       77.26       90.27      3.74 o 
  15   1  12       15.64       15.96      2.01 o 
  17   1  12       14.76       15.64      2.45 o 
 -22   2  12       83.13       89.39      4.14 o 
 -20   2  12       42.81       42.55      2.91 o 
 -18   2  12       36.17       32.79      2.39 o 
 -16   2  12       53.08       60.46      3.32 o 
 -14   2  12       16.96       18.00      1.36 o 
 -12   2  12       41.23       41.78      2.40 o 
 -10   2  12       53.92       44.53      2.22 o 
  -8   2  12      511.76      523.99      6.24 o 
  -6   2  12      539.24      506.53      8.49 o 
  -4   2  12      118.73      121.15      3.10 o 
  -2   2  12      403.77      389.21      5.71 o 
   0   2  12      189.66      169.70      3.36 o 
   2   2  12        5.61        5.98      1.10 o 
   4   2  12       72.85       67.52      2.86 o 
   6   2  12       32.32       39.75      2.45 o 
   8   2  12        1.90        2.50      1.24 o 
  10   2  12       42.27       44.93      2.91 o 
  12   2  12       39.43       40.90      2.79 o 
  14   2  12      284.98      300.45      8.72 o 
  16   2  12      203.60      212.17      7.34 o 
 -21   3  12        5.02        7.43      2.57 o 
 -19   3  12        0.60       -1.21      1.66 o 
 -17   3  12      264.83      288.08      5.34 o 
 -15   3  12        2.03        2.12      1.12 o 
 -13   3  12       17.12       18.42      1.51 o 
 -11   3  12       58.60       59.50      2.68 o 
  -9   3  12        5.58        9.59      1.27 o 
  -7   3  12      194.57      196.54      3.86 o 
  -5   3  12       47.51       50.20      2.19 o 
  -3   3  12      375.04      376.53      5.55 o 
  -1   3  12      928.38      900.09      9.63 o 
   1   3  12      197.28      195.74      4.01 o 
   3   3  12        0.65        2.99      1.00 o 
   5   3  12       80.34       80.26      2.99 o 
   7   3  12      304.64      306.41      5.66 o 
   9   3  12        0.63        1.15      1.28 o 
  11   3  12      112.96      119.10      3.43 o 
  13   3  12        2.94        1.71      2.00 o 
  15   3  12       32.79       28.65      3.50 o 
 -22   4  12      117.88      109.63      5.96 o 
 -20   4  12       57.79       49.06      4.48 o 
 -18   4  12       54.46       64.51      4.17 o 
 -16   4  12       23.25       28.82      2.53 o 
 -14   4  12        5.64        5.14      1.63 o 
 -12   4  12       22.06       22.54      1.48 o 
 -10   4  12      149.90      155.02      3.35 o 
  -8   4  12      179.58      206.12      4.76 o 
  -6   4  12       59.81       61.34      2.29 o 
  -4   4  12       17.77       19.19      2.16 o 
  -2   4  12       14.23       15.35      1.48 o 
   0   4  12        1.63        2.84      1.03 o 
   2   4  12        0.41        0.07      0.88 o 
   4   4  12       35.06       30.22      1.94 o 
   6   4  12      713.49      733.53      9.26 o 
   8   4  12      185.93      191.63      5.20 o 
  10   4  12       74.66       69.08      3.95 o 
  12   4  12        6.03        6.83      2.03 o 
  14   4  12      112.49      118.19      5.75 o 
  16   4  12       17.59       20.94      4.47 o 
 -21   5  12      606.14      576.56     13.33 o 
 -19   5  12      186.54      174.14      5.92 o 
 -17   5  12       30.57       32.19      2.77 o 
 -15   5  12        8.68       11.45      2.54 o 
 -13   5  12        0.43        0.63      1.71 o 
 -11   5  12      267.55      268.87      6.31 o 
  -9   5  12      222.64      214.93      4.06 o 
  -7   5  12        0.31        4.29      2.63 o 
  -5   5  12        0.08       -0.84      0.84 o 
  -3   5  12        0.56        1.15      0.91 o 
  -1   5  12       27.08       27.72      1.80 o 
   1   5  12       11.83        8.97      1.27 o 
   3   5  12      138.17      128.40      3.21 o 
   5   5  12       11.69        8.11      1.30 o 
   7   5  12       59.72       62.74      2.70 o 
   9   5  12       18.01       21.50      2.51 o 
  11   5  12       34.87       30.95      2.99 o 
  13   5  12        0.15       -0.06      1.66 o 
  15   5  12       22.99       23.50      4.90 o 
 -20   6  12      298.86      287.56      8.31 o 
 -18   6  12       21.71       23.67      2.38 o 
 -16   6  12      275.73      279.11      6.69 o 
 -14   6  12      217.96      223.93      9.43 o 
 -12   6  12       15.48        8.07      2.95 o 
 -10   6  12       16.14       10.28      2.08 o 
  -8   6  12        8.25        9.98      1.75 o 
  -6   6  12      250.86      250.24      4.57 o 
  -4   6  12      786.80      782.72      9.55 o 
  -2   6  12        5.53        4.84      1.30 o 
   0   6  12      158.20      154.29      4.04 o 
   2   6  12        8.98        5.47      1.43 o 
   4   6  12      361.60      383.51      7.48 o 
   6   6  12        2.40        1.83      1.24 o 
   8   6  12        0.03        0.48      1.53 o 
  10   6  12       81.25       88.07      4.05 o 
  12   6  12      158.53      166.25      5.52 o 
  14   6  12      126.93      118.64      4.90 o 
 -19   7  12        1.29        0.86      1.98 o 
 -17   7  12      450.80      488.48     10.63 o 
 -15   7  12      107.23      105.35      6.74 o 
 -13   7  12      358.23      359.30     11.98 o 
 -11   7  12      342.52      358.81     12.46 o 
  -9   7  12      418.30      432.04      8.17 o 
  -7   7  12        0.02       -1.18      1.26 o 
  -5   7  12      575.45      575.05     10.71 o 
  -3   7  12      233.31      245.92      4.97 o 
  -1   7  12       37.41       34.37      2.26 o 
   1   7  12      287.05      294.84      5.23 o 
   3   7  12     1068.11     1047.98     14.45 o 
   5   7  12      287.38      278.96      7.39 o 
   7   7  12     1522.63     1466.48     16.78 o 
   9   7  12       20.95       20.85      2.62 o 
  11   7  12       14.77       15.33      2.44 o 
  13   7  12       60.30       54.70      6.42 o 
 -18   8  12      387.60      429.72     10.05 o 
 -16   8  12      571.43      554.72     15.59 o 
 -14   8  12       93.22       92.05      6.11 o 
 -12   8  12      377.37      382.13     12.32 o 
 -10   8  12       96.74       98.57      3.88 o 
  -8   8  12        9.36       10.40      1.85 o 
  -6   8  12     1888.16     1851.13     21.40 o 
  -4   8  12      570.47      576.26      9.89 o 
  -2   8  12     1661.60     1672.22     16.15 o 
   0   8  12      976.80      965.74     10.36 o 
   2   8  12      210.80      195.91      4.28 o 
   4   8  12        1.47        0.00      1.07 o 
   6   8  12     1111.73     1114.47     11.46 o 
   8   8  12      622.93      626.65      8.71 o 
  10   8  12        7.12        8.01      2.08 o 
  12   8  12      264.49      270.86      6.90 o 
 -17   9  12        2.13        1.96      1.99 o 
 -15   9  12       39.99       44.02      4.94 o 
 -13   9  12      134.23      134.39      5.81 o 
 -11   9  12        2.48        1.85      1.87 o 
  -9   9  12       10.40       11.94      1.95 o 
  -7   9  12       25.25       24.59      2.48 o 
  -5   9  12      386.52      399.67      8.00 o 
  -3   9  12        6.60        8.96      1.90 o 
  -1   9  12        0.01        1.14      1.28 o 
   1   9  12        0.32       -0.35      0.92 o 
   3   9  12        4.84        2.53      1.26 o 
   5   9  12      254.15      236.54      4.50 o 
   7   9  12      112.92      110.26      3.26 o 
   9   9  12       18.75       23.94      2.15 o 
  11   9  12      261.79      270.90      6.97 o 
 -16  10  12       67.13       60.24      5.17 o 
 -14  10  12      584.72      587.40     12.53 o 
 -12  10  12      191.77      193.94      6.88 o 
 -10  10  12      320.89      348.26      7.05 o 
  -8  10  12      100.45      102.82      4.01 o 
  -6  10  12     1380.40     1407.23     17.58 o 
  -4  10  12     1030.28     1065.90     14.74 o 
  -2  10  12        3.85        1.32      1.37 o 
   0  10  12      208.76      205.15      4.70 o 
   2  10  12        0.01        0.51      0.88 o 
   4  10  12       67.51       73.18      2.67 o 
   6  10  12       22.88       22.44      1.83 o 
   8  10  12       97.30      100.17      3.73 o 
  10  10  12      206.49      204.01     11.36 o 
 -13  11  12      357.11      366.68      9.55 o 
 -11  11  12      215.44      229.03      7.46 o 
  -9  11  12        2.16       -0.08      1.93 o 
  -7  11  12      242.93      268.54      6.26 o 
  -5  11  12      244.17      240.21      6.14 o 
  -3  11  12        0.87        0.37      1.37 o 
  -1  11  12       78.74       88.71      3.66 o 
   1  11  12      542.84      552.30      9.32 o 
   3  11  12      514.28      504.85      8.53 o 
   5  11  12       38.36       42.86      2.38 o 
   7  11  12      266.08      289.71      8.76 o 
 -10  12  12        4.32        2.14      2.09 o 
  -8  12  12       23.46       20.78      3.10 o 
  -6  12  12      407.85      414.72     14.06 o 
  -4  12  12      813.32      823.25     15.49 o 
  -2  12  12       85.74       82.54      4.21 o 
   0  12  12        3.82        1.40      1.72 o 
   2  12  12      126.56      119.15      4.64 o 
   4  12  12       76.97       69.81      3.79 o 
  -3  13  12       23.52       25.05      4.66 o 
 -21   1  13       75.95       73.71      3.71 o 
 -19   1  13      133.64      134.37      4.67 o 
 -17   1  13        0.51        0.05      1.30 o 
 -15   1  13      525.67      547.65      8.38 o 
 -13   1  13       42.07       33.32      2.60 o 
 -11   1  13      203.64      196.31      4.24 o 
  -9   1  13       17.22       14.88      1.37 o 
  -7   1  13     2152.05     2082.49     16.47 o 
  -5   1  13      294.59      261.77      4.72 o 
  -3   1  13       96.17      102.58      2.71 o 
  -1   1  13      212.87      194.41      5.34 o 
   1   1  13       34.78       29.41      2.96 o 
   3   1  13      204.58      206.40      5.82 o 
   5   1  13       82.40       91.04      3.69 o 
   7   1  13      600.70      572.52     18.79 o 
   9   1  13       96.77       97.66      6.87 o 
  11   1  13      281.50      299.62      6.74 o 
  13   1  13      151.66      146.97      4.60 o 
  15   1  13        4.21        5.81      2.49 o 
 -22   2  13      241.27      244.85      8.45 o 
 -20   2  13       18.53       18.80      2.17 o 
 -18   2  13      359.84      368.19      8.76 o 
 -16   2  13       64.13       70.37      4.81 o 
 -14   2  13      688.00      671.67     10.59 o 
 -12   2  13       46.23       38.57      2.00 o 
 -10   2  13      126.41      122.27      3.28 o 
  -8   2  13      152.78      153.75      3.64 o 
  -6   2  13       43.03       38.86      2.18 o 
  -4   2  13       59.07       52.19      4.00 o 
  -2   2  13       13.92       14.62      1.56 o 
   0   2  13      755.43      703.04      7.71 o 
   2   2  13      306.98      265.34      5.99 o 
   4   2  13       32.14       33.34      2.62 o 
   6   2  13      255.46      257.36      5.36 o 
   8   2  13       12.94        7.55      1.62 o 
  10   2  13      257.98      254.18      6.03 o 
  12   2  13       23.88       22.50      2.33 o 
  14   2  13      341.94      325.04      9.30 o 
 -21   3  13        0.72       -0.02      2.10 o 
 -19   3  13      195.14      210.86      9.34 o 
 -17   3  13       58.78       55.79      2.98 o 
 -15   3  13     1310.72     1311.75     11.95 o 
 -13   3  13       15.95       19.78      1.88 o 
 -11   3  13       60.35       53.48      2.47 o 
  -9   3  13      120.91      117.49      3.20 o 
  -7   3  13     1048.04     1031.69     10.68 o 
  -5   3  13      142.27      140.41      4.94 o 
  -3   3  13        1.87        6.50      1.25 o 
  -1   3  13        8.14        9.44      1.52 o 
   1   3  13        0.00       -0.43      1.13 o 
   3   3  13       54.41       50.78      2.72 o 
   5   3  13      291.76      298.56      5.76 o 
   7   3  13      105.39      117.97      3.69 o 
   9   3  13        7.05        8.13      2.26 o 
  11   3  13       19.78       23.09      3.61 o 
  13   3  13        4.42        5.44      2.35 o 
  15   3  13       48.64       54.28      5.42 o 
 -20   4  13      307.67      319.31      9.73 o 
 -18   4  13        0.38        0.87      1.84 o 
 -16   4  13      295.62      287.37      6.30 o 
 -14   4  13      266.62      258.67      5.17 o 
 -12   4  13      354.08      375.00      4.83 o 
 -10   4  13        6.36        7.75      1.28 o 
  -8   4  13      613.42      618.52      7.60 o 
  -6   4  13       55.26       58.19      2.66 o 
  -4   4  13      333.68      301.79      5.56 o 
  -2   4  13       23.20       20.87      1.73 o 
   0   4  13        0.03       -0.03      0.92 o 
   2   4  13        6.22        5.57      1.26 o 
   4   4  13      103.37       96.12      3.46 o 
   6   4  13      342.17      329.37      5.95 o 
   8   4  13        9.94        9.08      1.51 o 
  10   4  13       10.45        7.38      2.11 o 
  12   4  13       26.01       23.09      2.86 o 
  14   4  13      406.74      415.71     10.85 o 
 -19   5  13       62.12       59.40      4.24 o 
 -17   5  13      155.07      162.57      4.99 o 
 -15   5  13       99.41       95.82      6.23 o 
 -13   5  13       11.07       17.24      2.90 o 
 -11   5  13       10.86        9.60      2.70 o 
  -9   5  13      133.36      138.01      3.63 o 
  -7   5  13       27.74       23.34      1.87 o 
  -5   5  13       17.26       11.67      1.50 o 
  -3   5  13        3.30        2.41      1.07 o 
  -1   5  13      204.16      210.05      4.21 o 
   1   5  13        0.45       -0.90      0.90 o 
   3   5  13       46.03       39.27      2.24 o 
   5   5  13      621.18      628.31      8.68 o 
   7   5  13      681.40      662.45     13.97 o 
   9   5  13      214.94      219.64      6.34 o 
  11   5  13        4.21        3.66      1.89 o 
  13   5  13      236.93      227.66      6.71 o 
 -18   6  13      112.80      117.43      4.13 o 
 -16   6  13       46.38       46.55      3.36 o 
 -14   6  13       10.55       11.52      3.29 o 
 -12   6  13        0.01       -2.05      2.05 o 
 -10   6  13       10.94        6.20      2.01 o 
  -8   6  13       49.21       41.53      1.88 o 
  -6   6  13        2.41       -0.55      1.04 o 
  -4   6  13      714.71      746.19      9.62 o 
  -2   6  13      995.09      983.35     11.76 o 
   0   6  13       12.50       14.19      1.81 o 
   2   6  13       39.50       42.05      2.81 o 
   4   6  13       20.82       21.09      2.21 o 
   6   6  13      692.13      681.53     18.84 o 
   8   6  13       40.77       45.68      5.19 o 
  10   6  13        9.37        9.22      2.12 o 
  12   6  13       13.75       13.55      2.40 o 
 -17   7  13       12.52        9.49      2.66 o 
 -15   7  13        1.11        0.46      2.54 o 
 -13   7  13       18.56       15.84      3.54 o 
 -11   7  13      114.20      116.50     10.00 o 
  -9   7  13       27.81       30.61      4.74 o 
  -7   7  13       36.46       42.53      5.49 o 
  -5   7  13      128.36      120.61      3.03 o 
  -3   7  13        8.30        7.75      1.62 o 
  -1   7  13       35.91       39.83      2.52 o 
   1   7  13        0.55        0.60      1.24 o 
   3   7  13        1.64        1.63      1.39 o 
   5   7  13        5.37        4.42      1.62 o 
   7   7  13        3.24        3.88      2.17 o 
   9   7  13        0.24        0.76      1.93 o 
  11   7  13        0.29       -0.75      2.04 o 
 -16   8  13      120.85      128.91      7.64 o 
 -14   8  13       34.33       35.62      4.76 o 
 -12   8  13       29.71       26.30      4.26 o 
 -10   8  13       85.46       91.40      3.94 o 
  -8   8  13       68.44       79.44      3.83 o 
  -6   8  13      489.03      487.12      9.20 o 
  -4   8  13      213.93      200.73      5.86 o 
  -2   8  13        4.79        8.52      1.35 o 
   0   8  13      100.31       99.04      3.34 o 
   2   8  13       25.48       26.27      2.25 o 
   4   8  13      145.53      144.60      4.57 o 
   6   8  13       19.06       23.19      3.67 o 
   8   8  13      313.86      329.18      7.82 o 
  10   8  13      745.16      762.34     15.03 o 
 -15   9  13        3.58        5.27      2.85 o 
 -13   9  13        1.91       -1.22      2.19 o 
 -11   9  13      153.78      158.89      6.54 o 
  -9   9  13       11.73        9.78      2.01 o 
  -7   9  13      372.62      381.14      7.99 o 
  -5   9  13      118.90      119.63      4.59 o 
  -3   9  13        1.19        2.36      1.67 o 
  -1   9  13       15.51       15.60      2.28 o 
   1   9  13       15.11       14.94      1.73 o 
   3   9  13        4.08        4.90      1.50 o 
   5   9  13        0.10        2.17      1.32 o 
   7   9  13      138.30      149.91      6.97 o 
   9   9  13       20.94       18.65      3.00 o 
 -14  10  13       23.27       21.64      3.20 o 
 -12  10  13        2.08        3.61      2.19 o 
 -10  10  13       61.67       62.34      9.35 o 
  -8  10  13      187.56      198.76      5.90 o 
  -6  10  13      348.00      346.35      7.65 o 
  -4  10  13      165.09      163.98      5.34 o 
  -2  10  13        0.16        0.01      1.46 o 
   0  10  13      198.29      207.32      8.24 o 
   2  10  13       22.59       18.64      1.53 o 
   4  10  13       62.21       64.24      3.34 o 
   6  10  13       32.42       30.81      2.73 o 
 -11  11  13        0.02       -0.66      1.94 o 
  -9  11  13       16.10       21.45      3.24 o 
  -7  11  13        0.35        1.26      2.14 o 
  -5  11  13       42.66       37.50      3.97 o 
  -3  11  13       91.99       93.65      5.26 o 
  -1  11  13        0.47       -0.25      2.00 o 
   1  11  13        4.66        6.55      2.45 o 
   3  11  13       45.09       39.17      3.97 o 
  -6  12  13       40.04       46.58      4.36 o 
  -4  12  13      386.82      420.46     10.78 o 
  -2  12  13       48.54       44.84      6.68 o 
   0  12  13       55.12       66.02      7.41 o 
 -20   0  14        4.95        3.20      2.87 o 
 -18   0  14      594.06      566.24     12.54 o 
 -16   0  14      248.84      257.40      8.12 o 
 -14   0  14      114.63      107.29      5.35 o 
 -12   0  14      383.40      367.88     15.84 o 
 -10   0  14      290.09      292.45      8.20 o 
  -8   0  14      144.50      130.51      4.75 o 
  -6   0  14      170.57      155.77      7.61 o 
  -4   0  14      105.21      110.11     14.08 o 
  -2   0  14        0.27       -1.28      1.49 o 
   0   0  14       34.69       30.58      5.33 o 
   2   0  14      349.45      347.14      9.04 o 
   4   0  14       24.88       29.96      5.40 o 
   6   0  14      273.88      250.92     10.37 o 
   8   0  14       90.25       67.98      6.46 o 
  10   0  14      405.60      433.69     13.91 o 
  12   0  14        1.21       -2.31      2.53 o 
 -21   1  14      108.51      104.89      8.41 o 
 -19   1  14       24.08       17.35      2.40 o 
 -17   1  14       38.96       39.58      2.76 o 
 -15   1  14      256.76      252.57      6.46 o 
 -13   1  14        0.00       -1.41      1.44 o 
 -11   1  14       70.56       78.96      3.75 o 
  -9   1  14      353.28      366.50      6.79 o 
  -7   1  14     1834.46     1921.44     17.20 o 
  -5   1  14        8.78        9.08      1.41 o 
  -3   1  14        6.18        9.18      1.59 o 
  -1   1  14      230.79      212.34      4.82 o 
   1   1  14        5.78        4.99      1.43 o 
   3   1  14        1.05        2.27      1.48 o 
   5   1  14        6.22        5.73      1.76 o 
   7   1  14     1295.03     1320.78     19.83 o 
   9   1  14     1181.86     1244.29     19.02 o 
  11   1  14        1.47        1.19      1.95 o 
  13   1  14      248.95      257.48      6.18 o 
 -20   2  14       26.01       22.87      2.30 o 
 -18   2  14        4.12       -1.23      1.33 o 
 -16   2  14       37.76       40.26      3.07 o 
 -14   2  14       58.31       51.48      4.99 o 
 -12   2  14        2.95        2.72      1.09 o 
 -10   2  14       31.47       36.55      2.27 o 
  -8   2  14        4.44        8.48      1.54 o 
  -6   2  14      175.72      163.43      4.26 o 
  -4   2  14      190.93      194.02      4.26 o 
  -2   2  14       94.59       95.46      3.11 o 
   0   2  14       41.54       48.97      4.09 o 
   2   2  14        1.56        2.33      1.41 o 
   4   2  14       34.56       32.38      3.30 o 
   6   2  14       47.90       36.15      2.91 o 
   8   2  14        0.78        1.28      1.53 o 
  10   2  14        7.98        6.39      1.85 o 
  12   2  14        0.01       -0.39      1.49 o 
 -19   3  14       58.26       56.47      4.05 o 
 -17   3  14       26.53       25.86      2.30 o 
 -15   3  14        9.78        8.95      1.62 o 
 -13   3  14       24.48       30.02      1.93 o 
 -11   3  14        0.99       -0.13      1.08 o 
  -9   3  14      122.72      116.57      3.34 o 
  -7   3  14        0.65        2.23      1.17 o 
  -5   3  14      672.85      666.26      8.33 o 
  -3   3  14      197.32      187.40      4.62 o 
  -1   3  14        7.81       10.82      1.65 o 
   1   3  14       18.81       15.94      2.17 o 
   3   3  14        1.95        1.81      1.49 o 
   5   3  14      623.18      646.36      9.20 o 
   7   3  14      145.00      152.18      4.29 o 
   9   3  14      165.80      168.27      4.45 o 
  11   3  14        4.81       -0.69      2.12 o 
  13   3  14       59.46       59.97      4.87 o 
 -18   4  14       66.23       63.19      4.34 o 
 -16   4  14       14.77       10.73      3.26 o 
 -14   4  14       23.97       24.66      1.76 o 
 -12   4  14        0.92       -0.98      0.98 o 
 -10   4  14       45.53       50.02      2.46 o 
  -8   4  14       71.00       73.71      3.06 o 
  -6   4  14        0.13        0.17      1.13 o 
  -4   4  14      152.23      155.70      4.13 o 
  -2   4  14      125.56      122.56      3.77 o 
   0   4  14        3.56        2.38      1.14 o 
   2   4  14      101.63       95.34      3.46 o 
   4   4  14      201.09      203.24      5.46 o 
   6   4  14       35.69       36.17      2.48 o 
   8   4  14      159.23      172.03      5.05 o 
  10   4  14        0.03       -0.68      1.71 o 
  12   4  14        0.89       -1.73      1.73 o 
 -19   5  14        6.18        5.71      2.18 o 
 -17   5  14       16.74       19.00      2.36 o 
 -15   5  14       36.08       36.76      3.02 o 
 -13   5  14      602.04      603.73     13.47 o 
 -11   5  14       84.43       80.11      4.81 o 
  -9   5  14      143.16      145.09      3.72 o 
  -7   5  14       33.81       38.97      2.37 o 
  -5   5  14       80.98       83.09      3.08 o 
  -3   5  14        3.73        3.14      1.29 o 
  -1   5  14      313.75      318.78      8.49 o 
   1   5  14        0.79       -0.12      1.32 o 
   3   5  14        1.77        2.35      1.34 o 
   5   5  14        3.86        5.11      1.55 o 
   7   5  14       39.04       39.43      7.13 o 
   9   5  14       16.82       16.95      2.58 o 
  11   5  14        3.74        1.23      1.87 o 
 -18   6  14       25.52       26.14      2.50 o 
 -16   6  14       10.89        9.64      2.43 o 
 -14   6  14       52.76       44.56      5.53 o 
 -12   6  14       16.83       17.17      2.78 o 
 -10   6  14        6.69        8.53      2.31 o 
  -8   6  14       33.49       32.64      2.76 o 
  -6   6  14        8.45        9.14      1.69 o 
  -4   6  14      139.31      136.71      5.08 o 
  -2   6  14        0.00        0.96      1.24 o 
   0   6  14       19.51       23.79      2.21 o 
   2   6  14      191.70      193.10      5.10 o 
   4   6  14      152.54      148.95      5.38 o 
   6   6  14      453.52      446.41     20.23 o 
   8   6  14       30.93       28.25      3.60 o 
  10   6  14        5.19        5.00      2.05 o 
 -17   7  14        3.36        1.09      2.05 o 
 -15   7  14       34.99       32.46      4.97 o 
 -13   7  14        0.07       -1.80      2.14 o 
 -11   7  14        4.38        4.70      1.96 o 
  -9   7  14       49.97       44.05      3.95 o 
  -7   7  14        0.79        2.66      1.68 o 
  -5   7  14      327.65      343.29      6.19 o 
  -3   7  14       31.88       31.56      2.26 o 
  -1   7  14      415.46      425.97      7.66 o 
   1   7  14       57.72       55.93      4.35 o 
   3   7  14       63.07       70.73      3.55 o 
   5   7  14       45.41       37.50      3.32 o 
   7   7  14      264.42      271.97     10.36 o 
   9   7  14      100.57      100.23     13.21 o 
 -14   8  14        3.03        3.94      2.84 o 
 -12   8  14       12.59       12.83      3.73 o 
 -10   8  14       25.57       22.49      3.06 o 
  -8   8  14       28.57       30.94      2.90 o 
  -6   8  14       18.33       21.59      3.97 o 
  -4   8  14      175.99      179.56      5.75 o 
  -2   8  14       40.88       45.39      3.75 o 
   0   8  14        7.79        7.76      1.59 o 
   2   8  14      162.60      160.78      4.56 o 
   4   8  14      119.59      124.14      4.23 o 
   6   8  14     1174.59     1185.83     16.94 o 
   8   8  14       64.53       64.86      4.89 o 
 -13   9  14        8.85       10.19      3.44 o 
 -11   9  14       34.14       32.90      3.92 o 
  -9   9  14       52.96       63.31      7.71 o 
  -7   9  14        7.89        8.31      2.60 o 
  -5   9  14       41.27       37.55      3.18 o 
  -3   9  14       28.12       33.09      3.50 o 
  -1   9  14        5.39        5.48      1.92 o 
   1   9  14        8.46       12.11      1.70 o 
   3   9  14        6.26        4.77      2.10 o 
   5   9  14       10.99       12.36      2.20 o 
 -10  10  14       32.87       29.99      3.72 o 
  -8  10  14     1208.80     1205.02     36.61 o 
  -6  10  14      330.99      318.68      9.58 o 
  -4  10  14        3.81        1.38      2.23 o 
  -2  10  14       11.93        9.72      2.61 o 
   0  10  14       16.59       13.79      2.99 o 
   2  10  14      171.87      165.09      8.25 o 
   4  10  14        0.68        1.16      1.45 o 
  -5  11  14       93.95      101.97     12.01 o 
  -3  11  14       12.91       15.36      3.00 o 
  -1  11  14      139.46      138.79      6.43 o 
 -19   1  15        6.19        1.92      1.71 o 
 -17   1  15       96.05       97.27      3.28 o 
 -15   1  15      440.95      459.05      9.09 o 
 -13   1  15        3.34        0.02      2.47 o 
 -11   1  15      193.47      192.17      5.16 o 
  -9   1  15      972.28     1014.83     14.48 o 
  -7   1  15       77.15       78.94      3.46 o 
  -5   1  15      375.16      395.14      7.17 o 
  -3   1  15        5.65        5.08      1.73 o 
  -1   1  15       38.13       38.88      2.63 o 
   1   1  15       45.55       40.44      2.72 o 
   3   1  15      200.33      216.08      5.88 o 
   5   1  15      216.52      227.38      6.17 o 
   7   1  15      388.82      411.81      9.80 o 
   9   1  15      198.00      221.60      6.98 o 
  11   1  15        5.25        6.34      2.28 o 
 -18   2  15        2.61        1.68      1.47 o 
 -16   2  15      775.92      796.71     12.28 o 
 -14   2  15      109.98      111.40      4.46 o 
 -12   2  15        4.18        2.99      1.49 o 
 -10   2  15       92.93       79.08      3.06 o 
  -8   2  15      516.70      557.53      7.80 o 
  -6   2  15      114.92       99.27      3.29 o 
  -4   2  15      332.43      338.88      6.58 o 
  -2   2  15      259.49      237.51      6.14 o 
   0   2  15        2.02       -0.32      1.71 o 
   2   2  15       41.27       44.39      3.20 o 
   4   2  15      145.44      135.88      4.77 o 
   6   2  15       86.96       80.96      5.14 o 
   8   2  15        0.23        0.58      1.63 o 
  10   2  15        2.67        4.79      1.83 o 
 -17   3  15        1.21        0.72      1.36 o 
 -15   3  15      131.62      142.85      4.76 o 
 -13   3  15       32.01       35.28      2.05 o 
 -11   3  15        2.86        5.03      1.37 o 
  -9   3  15      304.37      298.72      5.48 o 
  -7   3  15      945.40      961.48     10.84 o 
  -5   3  15       26.22       31.60      2.22 o 
  -3   3  15        7.47        7.24      1.54 o 
  -1   3  15      107.94      109.20      4.36 o 
   1   3  15      455.99      448.95     10.27 o 
   3   3  15       46.29       43.37      3.18 o 
   5   3  15      104.52       94.89      7.21 o 
   7   3  15      149.24      143.34      4.28 o 
   9   3  15       16.12       14.75      2.53 o 
  11   3  15       75.31       76.78      5.58 o 
 -18   4  15       82.34       90.96      5.00 o 
 -16   4  15      104.61       98.15      5.93 o 
 -14   4  15      817.61      825.47     15.40 o 
 -12   4  15       80.46       86.60      3.01 o 
 -10   4  15       47.72       36.38      2.41 o 
  -8   4  15      283.24      297.58      5.40 o 
  -6   4  15      436.31      458.74      7.54 o 
  -4   4  15      162.63      147.62      4.56 o 
  -2   4  15      113.60       95.06      3.53 o 
   0   4  15       53.32       54.47      3.50 o 
   2   4  15        0.69       -0.53      1.46 o 
   4   4  15      280.71      276.69      6.64 o 
   6   4  15       11.27       13.35      1.87 o 
   8   4  15       46.52       46.84      2.65 o 
  10   4  15       35.16       34.31      3.38 o 
 -17   5  15       18.35       23.22      3.61 o 
 -15   5  15       19.31       19.87      2.50 o 
 -13   5  15      157.10      159.52     11.29 o 
 -11   5  15        0.00       -0.81      1.04 o 
  -9   5  15       28.87       35.14      2.31 o 
  -7   5  15      142.71      141.03      3.95 o 
  -5   5  15      289.84      292.16      8.13 o 
  -3   5  15        5.77        9.87      1.65 o 
  -1   5  15        5.24        4.93      1.35 o 
   1   5  15      187.13      190.54      5.23 o 
   3   5  15       14.35       15.99      2.16 o 
   5   5  15       13.18       11.94      1.93 o 
   7   5  15        1.50        2.62      2.26 o 
   9   5  15        6.50        9.98      2.26 o 
 -16   6  15        3.51        5.56      2.27 o 
 -14   6  15       27.78       32.51      5.10 o 
 -12   6  15        0.43       -1.05      2.48 o 
 -10   6  15        4.31        3.73      2.12 o 
  -8   6  15        8.05       10.17      1.46 o 
  -6   6  15      538.02      550.75      9.15 o 
  -4   6  15      136.67      142.93      4.67 o 
  -2   6  15        2.95        1.23      1.44 o 
   0   6  15       11.43        9.65      1.79 o 
   2   6  15      110.95      107.27      4.06 o 
   4   6  15      545.57      573.20     12.91 o 
   6   6  15      172.88      165.21      7.00 o 
   8   6  15       40.89       37.31      8.31 o 
 -15   7  15      130.79      137.44      8.63 o 
 -13   7  15        7.85        5.23      3.21 o 
 -11   7  15        5.02        1.01      2.98 o 
  -9   7  15       37.77       31.34      3.62 o 
  -7   7  15       68.19       65.59      4.98 o 
  -5   7  15        0.20        1.00      1.13 o 
  -3   7  15       50.22       44.93      2.66 o 
  -1   7  15       32.40       30.75      2.82 o 
   1   7  15       26.81       30.40      3.88 o 
   3   7  15       16.34       17.13      4.25 o 
   5   7  15       12.10       11.80      2.85 o 
   7   7  15        0.11        2.15      2.28 o 
 -12   8  15        0.11       -0.79      2.84 o 
 -10   8  15      163.78      178.64      9.60 o 
  -8   8  15      318.51      331.11      9.99 o 
  -6   8  15        4.91        4.56      2.35 o 
  -4   8  15       71.57       73.60      4.43 o 
  -2   8  15       64.07       65.04      2.86 o 
   0   8  15        0.11       -0.14      1.41 o 
   2   8  15        4.54        4.84      1.75 o 
   4   8  15       71.10       66.76      4.59 o 
  -9   9  15      669.59      681.82     14.98 o 
  -7   9  15       42.21       50.37      4.73 o 
  -5   9  15       48.98       43.37      7.41 o 
  -3   9  15       80.65       75.83      6.13 o 
  -1   9  15       72.78       79.56      5.71 o 
   1   9  15       52.73       52.18      2.97 o 
   3   9  15       78.34       83.24      6.39 o 
  -4  10  15       21.28       30.13      5.42 o 
 -16   0  16      221.06      257.00     11.59 o 
 -14   0  16       29.67       26.11      4.98 o 
 -12   0  16     1214.87     1256.26     29.87 o 
 -10   0  16     1794.80     1770.86     37.75 o 
  -8   0  16       79.44       77.28      7.63 o 
  -6   0  16      199.45      214.71     10.78 o 
  -4   0  16      126.69      146.65      6.15 o 
  -2   0  16      302.81      302.13      8.78 o 
   0   0  16       16.28       17.32      3.07 o 
   2   0  16      104.78      103.99      5.87 o 
   4   0  16       38.33       26.77      4.69 o 
   6   0  16       24.29       27.43      4.76 o 
   8   0  16      140.66      157.51      8.77 o 
 -17   1  16       58.46       60.19      3.70 o 
 -15   1  16       23.42       18.39      2.55 o 
 -13   1  16       51.93       52.34      4.50 o 
 -11   1  16      125.66      120.40      5.03 o 
  -9   1  16       29.84       25.93      2.96 o 
  -7   1  16       19.36       18.40      2.47 o 
  -5   1  16       66.13       68.68      3.91 o 
  -3   1  16       88.12       92.29      4.18 o 
  -1   1  16        8.25        5.93      1.64 o 
   1   1  16       65.81       68.53      3.44 o 
   3   1  16       52.12       65.30      3.94 o 
   5   1  16      332.48      353.43      7.93 o 
   7   1  16      512.78      523.19     11.41 o 
   9   1  16       19.34       27.50      3.34 o 
 -16   2  16       69.40       78.89      4.12 o 
 -14   2  16      250.56      256.04      6.70 o 
 -12   2  16       17.12       13.01      2.00 o 
 -10   2  16       15.99        9.61      1.67 o 
  -8   2  16        0.13        2.28      1.33 o 
  -6   2  16       89.46       88.23      3.78 o 
  -4   2  16        3.22        5.77      1.85 o 
  -2   2  16       22.74       22.37      2.72 o 
   0   2  16       45.49       45.37      3.36 o 
   2   2  16       54.56       63.62      5.28 o 
   4   2  16       84.05       94.60      4.25 o 
   6   2  16      164.27      182.23      5.65 o 
   8   2  16      292.82      323.92      7.47 o 
 -15   3  16       42.38       48.80      2.86 o 
 -13   3  16       43.51       38.79      3.98 o 
 -11   3  16       39.24       46.63      2.69 o 
  -9   3  16        1.82        2.63      1.53 o 
  -7   3  16      227.95      233.21      5.01 o 
  -5   3  16       22.25       16.61      1.90 o 
  -3   3  16       54.96       55.22      3.66 o 
  -1   3  16       58.16       66.03      8.89 o 
   1   3  16      130.89      124.46      6.74 o 
   3   3  16      294.56      297.10      8.24 o 
   5   3  16        6.53        6.26      1.89 o 
   7   3  16      130.03      130.92      5.00 o 
 -16   4  16       10.75        4.81      3.58 o 
 -14   4  16       76.63       87.08      3.18 o 
 -12   4  16       25.71       28.23      2.28 o 
 -10   4  16        8.29        9.21      1.58 o 
  -8   4  16        2.33        2.97      1.45 o 
  -6   4  16      583.78      591.16      9.02 o 
  -4   4  16       97.20       96.93      3.68 o 
  -2   4  16       30.23       29.87      3.56 o 
   0   4  16       42.67       42.47      3.72 o 
   2   4  16       57.71       60.90      4.12 o 
   4   4  16       17.49       19.31      2.47 o 
   6   4  16       14.23       13.25      1.93 o 
 -15   5  16       46.47       39.98      5.90 o 
 -13   5  16        4.02        3.35      2.58 o 
 -11   5  16       28.38       20.62      1.98 o 
  -9   5  16        9.92        7.32      1.75 o 
  -7   5  16       56.91       60.05      3.04 o 
  -5   5  16        7.53        4.40      1.52 o 
  -3   5  16        1.80        3.50      1.47 o 
  -1   5  16        9.58        8.38      1.80 o 
   1   5  16        5.54        5.05      1.82 o 
   3   5  16       19.06       21.77      2.44 o 
   5   5  16       42.20       42.76      4.86 o 
 -12   6  16        0.01       -0.57      2.69 o 
 -10   6  16       24.17       20.35      4.66 o 
  -8   6  16       24.89       18.93      2.59 o 
  -6   6  16       10.25        9.63      1.87 o 
  -4   6  16      137.00      141.54      6.56 o 
  -2   6  16       55.11       52.33      3.21 o 
   0   6  16       18.73       17.89      2.24 o 
   2   6  16       29.54       22.46      2.87 o 
   4   6  16       40.22       42.80      8.04 o 
 -11   7  16       13.58       14.81      4.20 o 
  -9   7  16      312.87      335.79     13.91 o 
  -7   7  16       96.84       96.96      7.88 o 
  -5   7  16      512.49      511.81      9.19 o 
  -3   7  16        6.91       10.76      1.98 o 
  -1   7  16        0.35       -0.23      1.58 o 
   1   7  16       37.14       28.71      2.91 o 
   3   7  16        3.53        5.52      2.43 o 
  -8   8  16        7.33        4.18      3.36 o 
  -6   8  16      557.74      577.24     13.88 o 
  -4   8  16       56.80       54.49      4.92 o 
  -2   8  16       19.18       21.00      2.06 o 
   0   8  16       12.49       12.79      2.10 o 
 -13   1  17      140.75      130.66      6.23 o 
 -11   1  17      295.05      302.62      9.32 o 
  -9   1  17      133.11      154.32      6.71 o 
  -7   1  17        1.51       -1.56      1.56 o 
  -5   1  17       44.33       46.49      3.59 o 
  -3   1  17      273.75      288.45      7.35 o 
  -1   1  17       36.79       39.75      2.90 o 
   1   1  17      391.95      422.64      8.83 o 
   3   1  17       56.43       53.35      3.74 o 
   5   1  17       90.00       94.88      7.71 o 
 -14   2  17      139.60      133.85      8.23 o 
 -12   2  17       47.80       39.82      5.24 o 
 -10   2  17      158.00      170.07      5.00 o 
  -8   2  17       79.11       89.61      3.95 o 
  -6   2  17       87.57       84.69      4.86 o 
  -4   2  17        2.34        2.11      1.79 o 
  -2   2  17       19.56       21.86      4.63 o 
   0   2  17        7.53        9.37      2.20 o 
   2   2  17       62.20       64.98      4.02 o 
   4   2  17      331.73      342.03      7.88 o 
 -13   3  17        3.64        3.83      1.65 o 
 -11   3  17        2.88        1.71      1.58 o 
  -9   3  17        6.12        4.64      1.52 o 
  -7   3  17      273.47      279.02      6.29 o 
  -5   3  17      111.26      107.01      4.61 o 
  -3   3  17       63.16       55.27      4.39 o 
  -1   3  17       65.94       63.09      7.92 o 
   1   3  17       86.16      104.14      5.36 o 
   3   3  17       34.17       34.22      3.10 o 
   5   3  17       20.77       22.42      2.67 o 
 -12   4  17       40.05       38.12      2.63 o 
 -10   4  17       69.06       79.32      5.68 o 
  -8   4  17       75.03       81.73      4.02 o 
  -6   4  17      193.09      193.93      5.16 o 
  -4   4  17       25.59       34.25      3.84 o 
  -2   4  17       16.35       17.66      2.85 o 
   0   4  17       52.34       58.13      4.36 o 
   2   4  17       54.72       59.88      4.88 o 
   4   4  17       45.35       43.42      3.88 o 
 -11   5  17        0.30        1.53      3.21 o 
  -9   5  17       19.14       20.39      2.69 o 
  -7   5  17      596.16      622.45     10.25 o 
  -5   5  17      155.23      162.49      5.10 o 
  -3   5  17       52.43       47.33      3.85 o 
  -1   5  17        1.96        1.98      1.93 o 
   1   5  17      178.06      180.37      6.23 o 
  -8   6  17      248.86      273.01     13.05 o 
  -6   6  17      267.18      270.52      7.27 o 
  -4   6  17       21.21       26.55      3.19 o 
  -2   6  17        9.58       12.67      3.51 o 
   0   6  17      117.20      118.73      5.87 o 
 -10   0  18      108.48      135.43      9.49 o 
  -8   0  18      312.80      346.23     14.65 o 
  -6   0  18      310.55      323.65     14.31 o 
  -4   0  18     1783.40     1897.79     28.48 o 
  -2   0  18      203.49      226.77     10.98 o 
   0   0  18        4.04        3.35      2.60 o 
  -9   1  18      190.33      207.39      6.77 o 
  -7   1  18       16.06       10.88      2.70 o 
  -5   1  18      287.65      292.57     12.64 o 
  -3   1  18       43.66       44.95      3.18 o 
  -1   1  18        1.85        3.00      1.70 o 
   1   1  18      199.87      206.34      6.73 o 
  -8   2  18       54.13       55.68      3.95 o 
  -6   2  18      187.18      194.04      6.15 o 
  -4   2  18        1.23       -0.24      1.70 o 
  -2   2  18       12.29       11.03      2.87 o 
   0   2  18       33.54       32.69      3.35 o 
  -7   3  18      317.79      345.20     10.14 o 
  -5   3  18        0.18       -1.82      1.99 o 
  -3   3  18      102.53      116.25      7.52 o 
  -1   3  18      178.67      191.67      7.15 o 
                                                 
